# Supplementary material for: Identification of MicroRNAs and Their Targets That Respond to Powdery Mildew Infection in Cucumber by Small RNA and Degradome Sequencing
Source: Front Genet. 2020 Mar 26;11:246. doi: 10.3389/fgene.2020.00246 (PMC7113371; doi:10.3389/fgene.2020.00246)
Supplement: Supplementary file 1 [file Table_1.XLSX]

## Sheet: Sheet1
Table S1 Known cucumber miRNAs identified in the 12 libraries of cucumber D8 and SSSL508-28 lines. ID_1, ID_2, and ID_3 represent the three replications of PM-inoculated D8 leaves; NID_1, NID_2, and NID_3 represent the three replications of non-inoculated D8 control leaves; IS_1, IS_2, and IS_3 represent the three replications of PM-inoculated SSSL508-28 leaves; NIS_1, NIS_2, and NIS_3 represent …
family	Cucumber miRNA	Best hit	mature_sequence	pre_sequence	NID_1 TPM	NID_2 TPM	NID_3 TPM	ID_1 TPM	ID_2 TPM	ID_3 TPM	NIS_1 TPM	NIS_2 TPM	NIS_3 TPM	IS_1 TPM	IS_2 TPM	IS_3 TPM
MIR156	Csa-miR156a	bna-miR156a	TGACAGAAGAGAGTGAGCACA	TGACAGAAGAGAGTGAGCACACAAAAGTAATCTGCATATACTGCATTTGCTTCTCTTGCGTGCTCACTGCTCTTTCTGTCAG	968.594	1244.98	1122.23	1610.17	1194.33	2190.97	1973.81	1542.9	1448.58	1829.79	1272.04	1058.91
MIR156	Csa-miR156b	har-miR156c	TGACAGAAGAGAGGGAGCA	AGGATAGGAAGTGACAGAAGAGAGGGAGCATAGATTCCTTTATTTAGGTTTTCCATCTGGTTTAAGTTGGATTCTCTTGGTTAAACCTTTGGCTGTGCACACAAACAAGTTCCTTCT	1.84494	2.12091	9.43051	53.2625	30.1597	16.8644	9.31043	13.7513	16.0953	40.046	17.4252	16.8751
MIR156	Csa-miR156c	ahy-miR156c	TTGACAGAAGAGAGAGAGCAC	CCTCGAAGAGATTATAAATGTTGACAGAAGAGAGAGAGCACAACCCGAGAAATGGTCAAAGAATCTTTTACCTTTGTTGGGAGTGTGCTCTCTACTCTTCTGTCATCATCTTTATCTTTATTTGTATGGTATAGATCTT	3.68988	6.36274	2.69443	0	3.01597	9.83758	5.58626	2.75027	2.68255	3.08046	0	4.21877
MIR156	Csa-miR156d	bdi-miR156a	TGACAGAAGAGAGAGAGCACA	CGGATGGCGCCACCGGGCTGACCTGGAAGGCGCTGGCCGTCGACATTGCCGGGGGCCGGTTGTGGCTGGCGCTGTGGGCACTATGATCCCATGGCTGAGTTGACAGAAGAGAGAGAGCACAGCTGGAGTCGGCGGCCGTGACTCCTG	3.68988	6.36274	2.69443	0	3.01597	9.83758	3.72417	2.75027	2.68255	3.08046	0	4.21877
MIR156	Csa-miR156e	cme-miR156e	TTGACAGAAGATAGAGGGCAC	ACCTATGTTGTTGACAGAAGATAGAGGGCACAGACGATGAAATGCATATTTGGTGCATCTCAATCTTTTGTGCTCTCTATACTTCTGTCATCACCTTTTCA	505.514	415.699	664.177	2245.22	1574.34	1025.92	1255.05	1353.13	1907.3	2643.03	1045.51	1590.48
MIR156	Csa-miR156f	stu-miR156f-5p	CTGACAGAAGAGAGTGAGCA	CTGACAGAAGAGAGTGAGCATACACATATAATTATATAAATATTTTTACTTAATTTTCTTGATATATATTGTATATATAATTTTGCGAGTGCTCACTTCTCTTTCTGTCAATC	136.526	250.268	255.971	413.809	319.693	570.58	502.763	407.04	335.319	492.873	418.206	295.314
MIR156	Csa-miR156g	cme-miR156g	TGACAGAAGAGAGGGAGCAC	CAAGGAAGGTGACAGAAGAGAGGGAGCACACATGGTTCGTTTCTTGCATGGCCGCTTATGCTAGAAATTCTGTGTGCTTTCTCTCTCTCTGTCACCAGTCTTAA	14.7595	14.8464	17.5138	106.525	81.4313	37.945	31.6555	46.7545	37.5558	58.5287	34.8505	16.8751
MIR156	Csa-miR156h	ahy-miR156a	TGACAGAAGAGAGAGAGCAC	GAAGAGATTATAAATGTTGACAGAAGAGAGAGAGCACAACCCGAGAAATGGTCAAAGAATCTTTTACCTTTGTTGGGAGTGTGCTCTCTACTCTTCTGTCATCATCTTTATCTTTA	3.68988	6.36274	2.69443	0	3.01597	9.83758	3.72417	2.75027	2.68255	3.08046	0	4.21877
MIR156	Csa-miR156i	hbr-miR156	TTGACAGAAGATAGAGAGC	GGGCACTGGTGGTGATGTTGTTGACAGAAGATAGAGAGCACAGATGATGATATGCAATTAATGGACTCTGCATCTCACTCCTTTGTGCTCTCTATGCTTCTGTCATCACCTTCAGCCCT	3948.17	4509.06	2574.53	1597.88	793.201	7698.61	10500.3	3096.8	2441.12	5122.8	6743.57	1814.07
MIR156	Csa-miR156j	cme-miR156j	GTTGACAGAAGAGAGTGAGCAC	GTTGACAGAAGAGAGTGAGCACACAGAGGCTTTTGGTATAATAATATGCCATTGCTCTTGTGTGCTCACTTCTCTTTCTGTCAGTTT	3553.35	3662.82	4538.77	6760.24	5253.82	6423.94	6187.71	6496.13	5968.68	7519.4	5192.72	5142.68
MIR156	Csa-miR156k	gma-miR156k	TTGACAGAAGAGAGTGAGCAC	GAAATTGACAGAAGAGAGTGAGCACACAGAGGCACTTGGTATAGTATATATACTATTGCTTTTGCGTGCTCACTTCTCTTTCTGTCAACTTC	3542.29	3654.33	4515.86	6706.98	5205.57	6384.59	6169.09	6468.63	5912.35	7463.95	5175.3	5075.18
MIR156	Csa-miR156l-5p	ahy-miR156b-5p	TTGACAGAAGATAGAGAGCAC	GGAGGCACTATTGGTAGAGTTGTTGACAGAAGATAGAGAGCACAAAAGATGATATGCATATAGATATATATAGTCTGCATTTTATTCCTTTGTGCTCTCTAAGCTTCTGTCATCACTCTTCAGCCTCTATTTCTA	3948.17	4513.3	2574.53	1597.88	793.201	7698.61	10502.2	3096.8	2441.12	5119.72	6743.57	1814.07
MIR156	Csa-miR156m-5p	aly-miR156a-5p	TGACAGAAGAGAGTGAGCAC	GGGTTGGTTGTGAGTGAAAGAGTTGGGACAAGAGAAACGCAAAGAAACTGACAGAAGAGAGTGAGCACACAAAGGCAATTTGCATATCATTGCATTTGCTTCTCTTGCGTGCTCACTGCTCTTTCTGTCAGATTCCGGTGCTGATCTCTTTGGCCTGTCCTCGATCTCTTTGTCTCAATCTCTC	983.353	1255.58	1147.83	1626.56	1221.47	2216.27	2009.19	1573.15	1467.36	1882.16	1306.89	1084.22
MIR156	Csa-miR156n-3p	osa-miR156f-3p	GCTCACTTCTCTTTCTGTCAGC	AGTTGACAGAAGAGAGTGAGCACACAGCGGCCAGACTGCATCGATCTATCAATCTTCCCTTCGACAGGATAGCTAGATAGAAAGAAAGAGAGGCCGTCGGCGGCCATGGAAGAGAGAGAGAGAGAGAGATGAAATGATGATGATGATACAGCTGCCGCTGCGTGCTCACTTCTCTTTCTGTCAGCT	343.159	316.016	218.249	286.798	232.23	421.611	320.279	319.031	421.161	422.023	435.631	375.47
MIR156	Csa-miR156o-3p	mtr-miR156c-3p	TGCTTACTCTCTATCTGTCACC	GGTGGTGACAGAAGAGAGTGAGCACACATGGTGTTTTCTTGCACGATTATGTTTCCTGCTTGAAGCTATATGTGCTTACTCTCTATCTGTCACCCCAC	0	0	0	0	0	0	0	0	0	0	0	8.43754
MIR156	Csa-miR156p	ama-miR156	CTGACAGAAGAGAGTGAGCAC	TCTGACAGAAGAGAGTGAGCACATACGCAGGTGATTGTATGCGGTGCCATACCTTTGCAGGGTTTGTGCTCACTTGTCTTCTGTCAGT	987.043	1259.82	1147.83	1626.56	1215.44	2221.89	2018.5	1575.9	1472.72	1879.08	1341.74	1084.22
MIR156	Csa-miR156q-3p	sly-miR156e-3p	GCTTACTCTCTATCTGTCACC	TGGTGGTGATAGAAGAGAGTGAGCACACATGGTGTTTTCTTGCATGATGTTTATATATATATATGCTTGAAACTATGTGTGCTTACTCTCTATCTGTCACCCCCA	0	0	0	0	0	0	0	0	0	0	0	8.43754
MIR156	Csa-miR156r-3p	stu-miR156d-3p	GCTCTCTATGCTTCTGTCATCA	TTGACAGAAGATAGAGAGCACTAATGATGATATGCTAATTTCATTCAGCAAAAGCATCTCACTTCATTTGTGCTCTCTATGCTTCTGTCATCA	7558.72	6591.8	2833.19	1556.9	757.009	7378.19	7129.93	3069.3	2604.76	4244.87	8764.9	1911.1
MIR156	Csa-miR156v	gma-miR169v	CAGCCAAGGATGACTTGCC	CATGTAATGCAGCCAAGGATGACTTGCCGGCAAGCTTCTTTTGGCATTGTGAATCAAGTTTTAAACCGTGGTTGCAGTTTCATTGTGATAAATTGCGGATAAATGCGGCCAATGTGCAGCATTTTGGTCACAGTAACACCAAAAATCTTGATGCTGTGGTTGAAATCAGGACATGTGGACCGGTTTTTAAAACCTTGATTGTGAAGACCTAATCACATTAGTTATGCTCAAATGCACATTATGCTGCCTTAGAAGTCAAGTGTAACTAGTTGCCCGGCAAGTCGTCTCTGGCTACATAAAGG	0	0	0	0	0	0	1.86209	2.75027	0	0	0	4.21877
MIR156	Csa-miR156w	vca-miR156a-3p	TGCTCATTTCTCTTTCTGTCAGG	AGAGATAGAGAGATCAAAGAAGAAGATTTAGAAGATGGGTTTTTTTTTGGGGTATGAAAAAAAGAAAGTGGGAATTGAGAGAAAAGCACAAAAGACCAAGAGAGAATTGAAAGAGCTGACAGAAGAGAGTGAGCACACACTAAACCTAATTGTATGAGAAATTTTTCTTAAAAAAAGTTGAAAGTTCATACCTTTACTTAGTATGTGCTCATTTCTCTTTCTGTCAGGCCCCTTCTCTTTCTTTTTCTTC	2119.84	1832.47	598.163	151.593	177.942	2183.94	2254.99	833.331	276.303	933.379	627.309	345.939
MIR156	Csa-miR157d-5p	aly-miR157d-5p	TGACAGAAGATAGAGAGCAC	ATGTTGTATGTATAGTGGAGGGTGATAGTGTGGTTGCTGACAGAAGATAGAGAGCACTAAGGATGATATGCAAAACACACACATATATGTGCTTCTAATTGTATTTCATACTTAACATCAATGTTGATGTGAATCGTGAAAAAAAAAAAAGAGAGAAGAGCTAGAGGAGCATCTGCATCTCTATTCCTATGTGCTCTCTATGCTTCTGTCATCACCTTTTTTTCTCTATTTCTCTCTACACATTACATATTCACAT	59.0381	78.4738	83.5273	102.428	57.3035	177.076	188.071	93.5091	88.5243	95.4942	209.103	59.0628
MIR156	Csa-miR157d-3p	aly-miR157d-3p	GCTCTCTATGCTTCTGTCATC	ATGTTGTATGTATAGTGGAGGGTGATAGTGTGGTTGCTGACAGAAGATAGAGAGCACTAAGGATGATATGCAAAACACACACATATATGTGCTTCTAATTGTATTTCATACTTAACATCAATGTTGATGTGAATCGTGAAAAAAAAAAAAGAGAGAAGAGCTAGAGGAGCATCTGCATCTCTATTCCTATGTGCTCTCTATGCTTCTGTCATCACCTTTTTTTCTCTATTTCTCTCTACACATTACATATTCACAT	7571.63	6608.77	2848.01	1565.1	763.041	7397.86	7152.27	3083.05	2618.17	4263.35	8764.9	1915.32
MIR159	Csa-miR159a	ahy-miR159	TTTGGATTGAAGGGAGCTCTA	AGTGGAGCTCCTTGAAGTCCAACAGAGGGTCTTGGTGGGTAGATTGAGCTGCTAAGCTATGGATCCCACAGTACTACCCATATATACCCCATTATGCAGTGGTAGTTCTGCGGATTCCATATCCTGGGAGCTTCATTACCTTTCCACAGATCCTTATTTGGATTGAAGGGAGCTCTACATAGCATCCTCTTTCTAAT	354057	297846	264213	368491	333018	316159	317197	344045	336736	327573	399160	365531
MIR159	Csa-miR159b	cme-miR159b	ATTGGATTGAAGGGAGCTCCT	GCGATGGAGCTCCCTTTGATTCAAAGAGAGGGTGGGAGGAAGGTGAAAGGAAGTGCTGCGAGTTCATGAATACCTGTGGGGTGCCGCTCTGCCTCCATGGCGGCCGCACCTTCCAAAGGTTTGCATGCGCTCGGAGCTGTTCTTACCTTCTCTTTTCCTTTATTGGATTGAAGGGAGCTCCTCTTAATAACC	149.44	231.18	324.679	540.82	485.572	229.075	284.899	387.788	372.875	437.425	243.953	531.565
MIR159	Csa-miR319a-5p	mtr-miR319a-5p	AGAGCTTCCTTCAGTCCACTC	ATTATTAGAAATAGATGAAGAGAGCTTCCTTCAGTCCACTCATGGAAGGGTAAGGGGTTTGAATTACCTGCTGACTCATTGATTCAAACACAATAGACAATTATGGGGTTATGCTATTGTGAATGTGTGAATGATGCAGGAGGTGAATTTCTTCCTTTTCTTCTTTGCTTGGACTGAAGGGAGCTCCCTTTTTCTATTTATAAATTA	14.7595	25.451	9.43051	16.3885	18.0958	25.2966	18.6209	13.7513	16.0953	15.4023	87.1262	16.8751
MIR159	Csa-miR319b	ppt-miR319a	CTTGGACTGAAGGGAGCTCC	GTGGAGCTCCGTTTCGGTCCAATAGTGGCTGCGACGGAAGGTGGTCCCGCTGCCGAATCACACGTCCGGGTTGCTTATCGGGGCAGGGCCCCGATACGGTATCCGAACGTTTGTCCCGGGAACTGGTCGACCTTCCGCCCGGCGTCTCTTGGACTGAAGGGAGCTCCAC	42.4336	57.2647	30.9859	53.2625	48.2556	68.8631	65.173	38.5037	45.6034	64.6896	261.379	75.9378
MIR159	Csa-miR319c	ppt-miR319c	CTTGGACTGAAGGGAGCTCCC	TAACCTCACTGGCTGTGGGAGCTTCCTTCGGTTCAATAGTGGCTGATATGAGGTTGCACTGCTGCCGACTCAAACTTCCGGCTTCCCTCTCTTAGAATGGCAGGGAATCCGAATGTCTGATGCGGGAGCTGAGCGGTCTTCAACTCAGCTTCTCTTGGACTGAAGGGAGCTCCCATGTCTTTGTGGTTA	684.473	1105	404.165	884.978	567.003	826.357	957.112	569.305	625.035	640.735	5140.45	957.66
MIR159	Csa-miR319d	cme-miR319c	TTGGACTGAAGGGAGCTCCT	GAGAGAGAGCTTCCTTCAGTCCACTCATAGAGGGATTCAAAGGGGTTGCTGAAGTAACTGCCGACTCATTCACTCAAACACTCAGTAGAACTCAAAAAGAAATTATCCAAGAAAAAGAAAAGAAAATTTGGTTCAAAGTATATTCTTTTCCTCTATTGTGATTGTGTGAATGAAGCGGGAGATATTTTGCACTCTCTCTTATTCTTTGCTTGGACTGAAGGGAGCTCCTCCTTTTTACTT	1012.87	1094.39	521.372	930.046	757.009	875.545	979.457	728.821	783.306	902.574	3781.28	1172.82
MIR159	Csa-miR319e	aau-miR319	TTGGACTGAAGGGAGCTCCCT	AACAGTTTAAGAGAGCTTCCTTCAGTCCACTCATGGAAGGGTAAGGGGTTTGAATTAGCTGCTGACTCATTCATTCAAACACAATAGAACACAGGTTTCTTCAATACAGGCTATTGTGAATGTGTGAATGATGCAGGAGGTAAATTTCATCCTTTTCTTGTCTTTGCTTGGACTGAAGGGAGCTCCCTTTCACTGTT	1368.95	2229.08	790.815	1597.88	1007.33	1492.5	1642.36	990.096	1110.58	1115.13	8730.05	1742.35
MIR159	Csa-miR319f	cpa-miR319	ATTGGACTGAAGGGAGCTCC	AGCTCCTTTCAGCCCAATACGGAGGACTGAGATGTGGGTAGAGCTGCCATCTCATGCATAAGGCTATGCTTAATATTTCTCAAACAGAAACTTCCAGTCATCAAATTTGAGCTGCCATCTTCAAGGACTTAATGTTAAGCTCAACCAAATGCATGGAGTGGGAGCAACTCCTTCCCCATACTTTGCCCGCCCATTGGACTGAAGGGAGCTCC	57.1931	103.925	94.3051	188.467	120.639	116.646	163.864	110.011	131.445	190.988	400.781	172.97
MIR159	Csa-miR319g	gma-miR319g	TTGGACTGAAGGGAGCTCCTTC	GGGAAAGAGAGTGAAGGAGTTTCCCTCAGCCCATTCATGGATATAATGAAAGATTGGGTTGCTGAATTAACTGATTCATTCATACAATAGTATTCAATTAGGGTAATATTGTGTGAATGAAGAGAGTATAGTATCTATATTGGAACCCCCTCTTTCTCTGTGCTTGGACTGAAGGGAGCTCCTTCTTTTTCTGTTCCC	653.109	740.199	340.845	589.985	410.172	518.581	616.351	489.548	536.511	597.609	2770.61	822.66
MIR159	Csa-miR319h	mes-miR319h	CTTGGACTGAAGGGAGCTCCT	GAGAGAGCTTCCTTCAGCCCACTCATGGATGGGGTTAAAGGGGCTGAACTATCTGCCGACTCATTCATTTGAGCACTAGTAGACAAAGAGTTACTATTTTAGCTACTGTGGTTGTGTGAATGATGCGGGAGATAATTTTGCATCCCTCTTTTTCTGTGCTTGGACTGAAGGGAGCTCCTC	987.043	1073.18	511.942	884.978	729.865	865.707	968.285	709.569	780.623	887.172	3781.28	1172.82
MIR159	Csa-miR319i	fve-MIR159a	CAGAGCTCCTTGAAGTCCAATA	CAAATGAAATTAGGGTTTGAGGCAGAGCTCCTTGAAGTCCAATAGAGGTTTATGCCAGGTTGATTGAGCTGCTAAGCTATGGATCCCACAGCCCCTATTGCTATATCTATCATGTTGTTGTATAATATCTTTAAAGCTGATAGGCCTGTGGCTTGCATATCTCAGGAGCTTCATCACCTGTTTTTGTTAGATCCTTGTTTGGATTGAAGGGAGCTCTACATCTTCTCTCTAGTTTATCATAATTTTTTTA	239.842	188.761	191.305	381.032	413.188	304.965	216.002	286.028	281.668	240.276	226.528	295.314
MIR160	Csa-miR160a-5p	aly-miR160a-5p	TGCCTGGCTCCCTGTATGCCA	CGCCTATACATGTATATAGATGTATATGTATTATATATGTATGCCTGGCTCCCTGTATGCCATATGCTGAGCTCATCGAGTATCGATGACCTCCGTGGATGGCGTATGAGGAGCCATGCATATCCTCATACATATATATACATAATTATGTGATGGTG	208.478	231.18	161.666	376.935	337.789	259.993	175.036	239.273	303.129	277.241	348.505	270.001
MIR160	Csa-miR160a-3p	aly-miR160a-3p	GCGTATGAGGAGCCATGCATA	CGCCTATACATGTATATAGATGTATATGTATTATATATGTATGCCTGGCTCCCTGTATGCCATATGCTGAGCTCATCGAGTATCGATGACCTCCGTGGATGGCGTATGAGGAGCCATGCATATCCTCATACATATATATACATAATTATGTGATGGTG	20.2943	21.2091	33.6804	57.3597	63.3354	50.5933	22.345	33.0032	40.2383	49.2873	0	29.5314
MIR160	Csa-miR160b	csi-miR160	GCCTGGCTCCCTGTATGCCAT	ATTATACCTATGTCTATATATTTATAATTATGTGCCTGGCTCCCTGTATGCCATTTGCAGAGTCAATCGAAACATCGATGGCCTCCGTGGATGGCGTATGAGGAGCCATGCATATTCCATGTATAATATATACCCATAGATAT	214.013	229.059	158.971	372.838	334.773	258.588	175.036	236.523	303.129	277.241	331.08	265.782
MIR160	Csa-miR160c-3p	gma-miR160a-3p	GCGTATGAGGAGCCAAGCATA	CATGCATACATATGTGTATGTGCCTGGCTCCCTGTATGCCATTTGTAGAGCTCATCGAAGCATCAATGACCTTTGTGGATGGCGTATGAGGAGCCAAGCATATTTCATATACATACATG	38.7437	27.5719	32.3332	102.428	102.543	94.1597	63.3109	55.0053	56.3336	89.3333	174.252	25.3126
MIR160	Csa-miR160d	nta-miR160d	TGCCTGGCTCCCTGCATGCCA	AGAAGTTTTGTGCCTGGCTCCCTGCATGCCACACGCTTTCACCAATCCGCGGGTTCTTTGATTGGCTGATCAGTGGGTGGCGTGCGAGGAGCCAAGCATACCACATTATA	5.53482	4.24183	1.34722	0	9.04792	0	5.58626	2.75027	0	0	17.4252	21.0938
MIR160	Csa-miR160f	bdi-miR160f	TGCCTGGCTCCCTGTATGCC	CGGGGGCTGCGGGGTGGCGGATGTCAGTGTGCGGCCGTAGGCTGGACCGCGGGTGTTTGCTGTTGCGGAGATCCACCGAGGACGGAGACGGACCGAAGTGCGCATGCCTGGCTCCCTGTATGCCGCCCGCG	60.883	67.8692	48.4997	135.205	102.543	96.9704	55.8626	66.0064	85.8417	80.0919	104.551	88.5941
MIR160	Csa-miR160h	mes-miR160h	TGCCTGGCTCCCTGTATGCCATT	ATGTGCCTGGCTCCCTGTATGCCATTTGCAGAGCCCACCGGAGAATCGATGGCCTCCGTGGATGGCGTATGAGGAGCCATGCATAT	215.858	231.18	160.319	372.838	340.805	258.588	175.036	239.273	305.811	283.402	331.08	274.22
MIR162_2	Csa-miR162a	gma-miR162a	TCGATAAACCTCTGCATCCA	GTGAAGTCACTGGATGCAGCGGTTCATCGATCTCTTCCTGAATCGTTGTTTAACATCAGAACCATGAATCGATCGATAAACCTCTGCATCCAGCGCTCACTC	1156.78	1637.35	1802.57	2704.1	2436.91	2670.2	2052.02	2142.46	2661.09	2513.65	1498.57	2345.64
MIR162_2	Csa-miR162	aau-miR162	TCGATAAACCTCTGCATCCAG	GGGGGTGTAAGTCACTGGAGGCAGCGGTTCATCGATCTCTTCCTGAATTTTGTTGTGTGAAAAGCGCAAAGCATGAATCGGTCGATAAACCTCTGCATCCAGCGCTCACTTTGCC	1156.78	1637.35	1802.57	2704.1	2436.91	2670.2	2052.02	2142.46	2661.09	2513.65	1498.57	2345.64
MIR164	Csa-miR164a-5p	aly-miR164a-5p	TGGAGAAGCAGGGCACGTGCA	GTTGGAGAAGCAGGGCACGTGCAAACCAACAAACACGAAATCCGTCTCATGTGTTTTGCACGTACTCCCCTTCTCCAAC	90.4021	61.5065	70.0552	147.496	186.99	98.3758	70.7593	110.011	147.54	169.425	156.827	151.876
MIR164	Csa-miR164b	cme-miR164b	TGGAGAGGCAGGGCACATGCT	TGAGCCATGCTGGAGAGGCAGGGCACATGCTAGATTTACCAGCAAGATGGTAAGTTTTAGCATGTGCTCTTCTTCTCCAACTTGGATTC	5.53482	0	0	0	6.03195	5.62148	3.72417	2.75027	10.7302	0	0	4.21877
MIR164	Csa-miR164c	gma-miR164b	TGGAGAAGCAGGGCACGTGC	GCTCCTTGTTGGAGAAGCAGGGCACGTGCAACTCTCTAGGCTCTCTTAAGCGCCATTGAACCCTTTGCACGTGCTCCCCTTCTCCAACAC	88.5571	61.5065	70.0552	143.399	186.99	98.3758	70.7593	110.011	147.54	169.425	156.827	151.876
MIR164	Csa-miR164d	osa-miR164e	TGGAGAAGCAGGGCACGTGAG	TTGTGCAGGGTGGAGAAGCAGGGCACGTGAGCGGCCATCCAGTGTAGCTTCGCTGCGCGTCCATGGCGGCGAACGCGCGTGATCTGGAGTTTGGATGGTCGTTCATGTGTCCGTCTTCTCCACCGAGCACTG	14.7595	6.36274	9.43051	20.4856	18.0958	14.0537	11.1725	11.0011	16.0953	24.6437	0	16.8751
MIR164	Csa-miR164e-5p	bra-miR164e-5p	TGGAGAAGCAGGGCACGTGCAA	GTAGGTGAGAACCTCCATGTTGGAGAAGCAGGGCACGTGCAAACCAAAAAACATGAAATCTGTTTCATATGCTTTGCACGTGCTCCCCTCCTCCAACATGAGCTCCTCACCATT	90.4021	61.5065	70.0552	147.496	186.99	98.3758	70.7593	110.011	147.54	169.425	156.827	151.876
MIR164	Csa-miR164f-5p	ata-miR164a-5p	TGGAGAAGCAGGGCACGTGCT	CGAACGGTGCTGGAGAAGCAGGGCACGTGCTCGATCCATCGACCCAAAGCGGTTGCAGCACGTGCGCTCCTTCTCCAGCATGGCTTCTC	103.317	76.3529	70.0552	151.593	183.974	120.862	102.415	156.765	160.953	200.23	331.08	172.97
MIR164	Csa-miR164g-3p	zma-miR164c-3p	CATGTGCCCCTCTTCTCCATC	AATATTTTTTGTTTTCTAAAAAAAAGGCACCTAAACAAACCCCGGGCTACTCCTCCGGGGGGGATTTCTTGAAGCTGCATGATCGGAGAGAGGCGGCATAAAAAGGTGCGTGCCGATCAGGATGGAGAAGCAGGGCACGTGCATTACTCACTCGTGGAAGTCCTAACACAACACCACCGGTGGCTGTGTCTGAGTGAGTGGGTTGTTCATGTGCCCCTCTTCTCCATCCTGACCACTGCGACCTTCCCTA	66.4178	12.7255	41.7637	61.4568	72.3833	61.8362	55.8626	55.0053	50.9685	86.2528	0	67.5003
MIR166	Csa-miR166a-5p	aly-miR166a-5p	GGAATGTTGTCTGGCTCGAGG	GGGGTTTTCTCTTTTGAGGGGAATGTTGTCTGGCTCGAGGACTCTGGCTCGCTCTATTCATGTTGGATCTTTTTCGATCTAATAATCGAATTGAACCTCCAGATTTCAGATCTGACTAGGGTTTTAGCGTCGTCGGACCAGGCTTCATTCCCCCCAATTGTTGCTCC	638.349	678.692	697.857	1384.83	1293.85	885.382	728.076	921.34	1207.15	1324.6	871.262	915.473
MIR166	Csa-miR166a-3p	aly-miR166a-3p	TCGGACCAGGCTTCATTCCCC	GGGGTTTTCTCTTTTGAGGGGAATGTTGTCTGGCTCGAGGACTCTGGCTCGCTCTATTCATGTTGGATCTTTTTCGATCTAATAATCGAATTGAACCTCCAGATTTCAGATCTGACTAGGGTTTTAGCGTCGTCGGACCAGGCTTCATTCCCCCCAATTGTTGCTCC	20975.1	22483.8	16952	21628.7	18889	24983.2	19475.6	24436.1	22659.5	25247.4	25022.7	25692.3
MIR166	Csa-miR166b	atr-miR166b	TCTCGGACCAGGCTTCATTCC	ATGGGGGGAAAACCTTTGTGTGGAATGAGGTTTGATCCAAGATCTCTTTCCATATGTGGATCATGTGAACTTGCACCTTTGCATGTTGGCAAACCCTCTTCTATGAATAGATCTCGGACCAGGCTTCATTCCCCACACTGGTTTTCCACAATAAATTGAAACCCCAT	21678	23701.2	17715.9	23779.7	20357.8	27476.4	22572.2	26344.8	25111.4	27641	34728.5	28160.3
MIR166	Csa-miR166c	aqc-miR166c	TCGGACCAGGCTTCATTCCT	GGTGTTTGGAATGAGGTTTGAGCCAAGATCCTTCCAGTCATCCAAAATGTTTAATTTCTTTCATTGTATGTAGTTCCATGGATGGATCTCGGACCAGGCTTCATTCCTTACACCAG	3105.03	3433.76	2288.92	4396.21	3528.69	4606.8	4634.73	4070.4	4874.2	4910.25	12947	5104.71
MIR166	Csa-miR166d	cpa-miR166d	TCGGACCAGGCTTCATTCCCG	GGAATGTTGTTTGGCTCGAGGTCATCTGTGATAGCCTCTGAAATTTTCTTAGGGGCCTTTTTACTTTCCCGGAAAATTTCTGCATCTACATACCTCTAGTTGATCTCGGACCAGGCTTCATTCCCG	3337.5	4023.37	2799.51	4846.89	3908.7	5282.78	5195.22	4598.45	5909.67	6244.09	12912.1	5121.58
MIR166	Csa-miR166e-5p	mtr-miR166e-5p	GGAATGTTGGCTGGCTCGAGG	TTTGAGGGGAATGTTGGCTGGCTCGAGGCTTTTCAGTTTCACAAAGGAAGTTCAGTCTTAATTGTATGAACTATAAGGCTTCGGACCAGGCTTCATTCCCCTCAAA	2141.98	1949.12	2482.92	6448.86	6776.89	2023.73	1353.74	3935.63	6379.11	5883.68	3031.99	4450.8
MIR166	Csa-miR166f	crt-miR166a	TCGGACCAGGCTTCATTCCCGT	TTCCCTTCAGAATCAAATTCATTGTTTGATTTTTTTTGAGAGGTTATGGTTGATGGGAATGTTGTTTGGCTCGAGGGTCATCTAGGTTTTCAAAATTTTCTCGGACTTTCTTTCTTGCTTTTATTTTTCCAGGAAAATTATGTTATTTGCCTATGTGATCTCGGACCAGGCTTCATTCCCGTCAACCGACGGTTTCTCTCTT	3339.34	4023.37	2800.86	4846.89	3908.7	5284.19	5198.95	4601.2	5912.35	6247.17	12912.1	5125.8
MIR166	Csa-miR166g	cme-miR166g	TCGGACCAGGCTTCATTCCC	TGATGGGAATGTTGTTTGGCTCGAGGTTCATATATATCAAACTATATCAAATTTTTTGGATAAAGAAAAAGGGTTGTTGTTGGATTGTTAAATATATAATCTCGGACCAGGCTTCATTCCCGTCAACCAA	3339.34	4023.37	2800.86	4846.89	3908.7	5284.19	5198.95	4601.2	5912.35	6247.17	12912.1	5125.8
MIR166	Csa-miR166h	csi-miR166a	TCGGACCAGGCTTCATTCCCCC	GAAGCTTTTTCTTTTGAGGGGAATGTTGTCTGGCTCGAGGCCACTAACTAGATCTTTGATTTAATCTCAGTTGATCATATATTTGTTTCATTTTTCTTCCATAAAATTTAATTATATTGAGATACCCATCATTGATCTTAAGATAATTAAGTTAGTGACGTCGGACCAGGCTTCATTCCCCCCAATAATTGCTTCTATCTGC	20975.1	22483.8	16952	21628.7	18889	24983.2	19475.6	24436.1	22659.5	25247.4	25022.7	25692.3
MIR166	Csa-miR166i	cme-miR166i	TCGGACCAGGCTTCATTCTC	TGAGGAGAATGGAAACTGGTTCGAGAACGTTTGTATGGATGAACATAAAAAGAGAGTCTTTCATCCGAACGATCTCGGACCAGGCTTCATTCTCGCCAGCT	5854	6176.1	3021.8	4826.41	4695.87	5396.62	5785.5	5291.51	5797	5353.84	15508.5	6053.93
MIR166	Csa-miR166j	aqc-miR166a	TCGGACCAGGCTTCATTCCTC	TGAGGGGGGATGTTGTCTGTTTCGAGGTCATTTAGAGATTTGATTCTTCTAAATGGAGTGTATTTTTATTGAATTCTAAATGACCTCGGACCAGGCTTCATTCCTCTCAGC	985.198	1090.15	894.551	1515.93	1284.8	1299.97	929.181	1419.14	1510.28	1595.68	1655.4	1244.54
MIR166	Csa-miR166k	hbr-miR166a	TCGGACCAGGCTTCATTCC	AGGAAGCTTTTCTTTTTGAGGGGAATGTTGTCTGGTTCAAGGTCATGCGATGCTATACATATGATTTGTTTATCTTTTAGCTAGTTCTCCTCGGACCAGGCTTCATTCCTCTCAATTACTGCTTCCA	985.198	1090.15	894.551	1515.93	1284.8	1299.97	929.181	1419.14	1510.28	1595.68	1655.4	1244.54
MIR166	Csa-miR166m	gma-miR166m	CGGACCAGGCTTCATTCCCC	TTTCGTTGCAAAGGTGAGGTTGAGAGGAATGTTGTCTGGCTCGAGGTCATGGAGGAGGAGGAGAGTATTGAGATGAGTGAAAGTTTCCAATGGAAATTTACCCTCTTAACACAAAAAAAAAAATTGATTCGCGGACCAGGCTTCATTCCCCACACCCAACTTTTTTTTTTATTCCT	5.53482	8.48365	4.04165	8.19424	9.04792	11.243	5.58626	11.0011	8.04766	12.3218	17.4252	12.6563
MIR166	Csa-miR166n-5p	aly-miR166g-5p	GGAATGTTGTTTGGCTCGAGG	GGAAGCGATTTAGGGTTTAGAGGAATGTTGTTTGGCTCGAGGTCATGGAGAGTAATTCGTTACCAAAACACAAAACTCTAAATGATTCTCGGACCAGGCTTCATTCCCCTCAACCTATTTTATCGCATTTT	0	0	0	0	0	0	1.86209	0	0	0	0	4.21877
MIR166	Csa-miR166o-3p	bdi-miR166e-3p	CTCGGACCAGGCTTCATTCCC	GGGATAGCAAAGGGGGAGCTTTTTTACTTTGAGGGGAATGTTGTCTGGCTCGAGGTGCTGAGATCGAGAGAACTTGAAATTCGATCTCTAGATTGATCTCGGACCAGGCTTCATTCCCCTCAAGTAAAGCTCCCGTGTGGCCTGCGATTCT	29496.9	29607.9	20437.3	26619	23033	30857.7	25106.5	29441.6	28496.8	30702.9	38231	33336.7
MIR166	Csa-miR166u	gma-miR166u	TCTCGGACCAGGCTTCATTC	GAGGTTGAGAGGAATGTTGTCTGGCTCGAGGTCATGGAGGAGGAGGAGAGTACTGAGATGAGTGAAAGTTTCCAATGGAAATTTACCCTCTTAACACAAAAAAAAATTGATTCTCGGACCAGGCTTCATTCCCCACACCCA	21674.4	23697	17715.9	23779.7	20351.8	27473.6	22568.5	26342.1	25106	27637.9	34728.5	28160.3
MIR167_1	Csa-miR167a-5p	aly-miR167a-5p	TGAAGCTGCCAGCATGATCTA	GGTGCACCGGCATCTGATGAAGCTGCCAGCATGATCTAATTAGCTTTCTTTATATCTGTTGTTGTGTTTCATAACGATGGTTAAGAGATGAGTCTCGATTAGATCATGTTCGCAGTTTCACCCGTTGACTGTCGCACC	4842.97	5433.78	4646.54	4769.05	3754.89	6230	5292.05	5079.74	4592.53	5852.87	3328.22	4273.61
MIR167_1	Csa-miR167b-3p	aly-miR167b-3p	GGTCATGCTCTGACAGCCTCACT	ATCTGCACAACTTGTTGCTCAGGTATTTTGAAGACAAGTCCACAAGGGAACAAGTGAAGCTGCCAGCATGATCTATCTTTGGTTAAGAGATGAATGTGTAAACATATTGCTTAAACCCAAGCTAGGTCATGCTCTGACAGCCTCACTCCTTCCTGGTTTAGGACCATTCACTGATAAAGCATTCCACATGCCGAT	2112.46	1253.46	975.384	1122.61	1085.75	1477.04	919.871	1108.36	997.91	1062.76	923.538	1168.6
MIR167_1	Csa-miR167c	atr-miR167	TGAAGCTGCCAGCATGATCTG	AAGTTTGTTTCTTTCTCTCTCTAAAGATTTGTGAGCATCAGGGGTTGAAGCTGCCAGCATGATCTGATCCCTCCTCTAAAACCCTAGAAATCAGATCATGCGAGCAGTTTCATCCGCTGGTTCTTGCACTGTATCTCCTCATAACCCCTGAGAAAGCTACAAGGTT	20377.4	22261.1	22618.4	27442.5	19341.4	31037.6	27635.2	27414.7	26264.9	32689.8	15961.5	23882.4
MIR167_1	Csa-miR167d	bna-miR167d	TGAAGCTGCCAGCATGATCT	TTTTGGGAGGCTGAAGCTGCCAGCATGATCTGTGTATAGATAGTGGTACCAGATCATCCTGCGGCTTCATTCACTCAAATCACCAACAAT	18777.8	20670.4	20984.2	25709.4	17767.1	29140.3	26050.6	25649	24526.6	31038.7	14898.6	21916.5
MIR167_1	Csa-miR167e	bna-miR167a	TGAAGCTGCCAGCATGATCTAA	GGTGTACAGGCATCTGATGAAGCTGCCAGCATGATCTAATTAACTTTCTTTCTCTGTTGATTTTATGACAATGGAAAAGAGATGAGTGTCGATTAGATCATGTTCGCAGTTTCACCCATTGACTGTCGCACC	4842.97	5433.78	4646.54	4769.05	3754.89	6230	5292.05	5079.74	4592.53	5852.87	3328.22	4273.61
MIR167_1	Csa-miR167f-5p	ata-miR167b-5p	TGAAGCTGCCAGCATGATCTGA	CACAAGCTGGTGAAGCTGCCAGCATGATCTGATGACCTAACTCATGGATCAGAATCCATGTCAATCAGGTCATGCTGGAGTTTCATCTGCTGGTCGG	20371.8	22248.4	22610.3	27430.2	19338.4	31030.5	27625.9	27409.2	26262.2	32689.8	15961.5	23882.4
MIR167_1	Csa-miR167g-5p	ahy-miR167-5p	TGAAGCTGCCAGCATGATCTT	GATCATGCACCACTACAAGTTGAAGCTGCCAGCATGATCTTAACTTTCCCTCTCCTATGATTTGTTGGGGTGAGATCAGATCATGTGGCAGTTTCACCTAGTTGTTGGAAGCATGAAT	2651.18	3196.22	2733.5	3064.64	2023.72	4328.54	3258.65	3055.55	2634.27	3650.34	1847.08	2640.95
MIR167_1	Csa-miR167h	mdm-miR167h	TGAAGCTGCCAGCATGATCTTA	TCATGCACTGGTAGCGGTTGAAGCTGCCAGCATGATCTTATAACTCCCAACTTCGTTTAGGGAAGATCAGATCATCTGGCAGTTTCACCTGTTACTGGTAGCATGA	2606.9	3141.07	2694.43	3027.77	1999.59	4284.97	3228.86	3011.54	2602.08	3616.46	1794.8	2590.32
MIR167_1	Csa-miR167i	aqc-miR167	TCAAGCTGCCAGCATGATCTA	TCAAGCTGCCAGCATGATCTAAAAATCTCTGCATGTGGGGATTATCAGATCATGCTGCAGTTTAACCT	452.01	481.447	489.039	790.744	548.907	737.819	582.833	803.078	582.114	739.31	557.608	700.316
MIR167_1	Csa-miR167j	ahy-miR167-3p	AGATCATATGGCAGTTTTACC	CCTCATCCCTTCTTCTTCATTCCTTCTATATCCTTCTTCTTCATCAACCAAAAGAAAAAAAAAGAAAAAAGAAAAGGCAAACTTTGCCTTTCTTTTTGACCTAATTCTTCTGTCGTGTGCTTATATCAGTTCAAGCTGCCAGCATGATCTAATCTTAATCTCTCCTTATTTTACTTTTGAATTTTGTAAATATTGAGGTTAAAGATCAGATCATATGGCAGTTTTACCTGTTATTGGCTATGCACGAACA	105.162	29.6928	35.0276	90.1366	90.4792	66.0523	46.5522	55.0053	85.8417	86.2528	52.2757	54.844
MIR168	Csa-miR168a-3p	aly-miR168a-3p	CCCGCCTTGCATCAACTGAAT	GAGTCTCACCGTCGGGCTCGGATTCGCTTGGTGCAGGTCGGGAACCAATTCGGCTGACACAGCCTCGTGACTTTAAAACCTTTATTGGTTTGTGAGCAGGGATTGGATCCCGCCTTGCATCAACTGAATCGGATCCCCGAGGTGTAAGAAAACTC	915.09	852.607	637.233	1294.69	1227.5	1020.3	785.8	915.839	1166.91	951.862	1150.07	1244.54
MIR168	Csa-miR168a-5p	aly-miR168a-5p	TCGCTTGGTGCAGGTCGGGAA	GAGTCTCACCGTCGGGCTCGGATTCGCTTGGTGCAGGTCGGGAACCAATTCGGCTGACACAGCCTCGTGACTTTAAAACCTTTATTGGTTTGTGAGCAGGGATTGGATCCCGCCTTGCATCAACTGAATCGGATCCCCGAGGTGTAAGAAAACTC	876.347	863.212	771.954	1249.62	1085.75	1091.97	1012.98	1014.85	1158.86	1327.68	906.113	1008.29
MIR168	Csa-miR168b	gma-miR168b	TCGCTTGGTGCAGGTCGGG	CGGTCTCTAATTCGCTTGGTGCAGGTCGGGAACCGGTTTTCGCGCGGAATGGAGGAACGGTCGCCGGCGGCGAATTGGATCCCGCCTTGCATCAACTGAATCGGAGGCCG	885.571	873.816	785.426	1266.01	1103.85	1107.43	1024.15	1025.85	1174.96	1346.16	940.963	1025.16
MIR168	Csa-miR168c	cme-miR168	TCGCTTGGTGCAGGTCGGGA	GGTCTCTAATTCGCTTGGTGCAGGTCGGGAACCGCTTCGCTCAGCCTACGGTTTACGTTTTGTCGTTGGCCGGTCCTTCTTCATTTTCCTTTTTTGTTCTTCTCTGCTTTTGTTTTTTGCTTAATTTCTTTGCCGCTGTGCGGTGTTATCTTGTTGCGAAAATGTGTGGGCGAATTGGATCCCGCCTTGCATCAACTGAATCGGAAACCG	891.106	884.421	793.51	1286.5	1121.94	1107.43	1031.6	1039.6	1183.01	1358.48	940.963	1029.38
MIR169_1	Csa-miR169a	cme-miR169a	TAGCCAAAAATGACTTGCCTG	CTTGTTTGGTAGCCAAAAATGACTTGCCTGTAGGACATTATCTTCTTAATACTAATTTTGAGTTTCTTAAATATTGAAGAGACTCTTAATTATTAGTTATATTACGGGCAGTTGTTTTAGGCTAATTTGACAGACTCTTTTCGATCATGTTAGATTTTTTCTTCCCTTTTAACTACGAAAATATGAAAAGTTTCTTATCAAGAAAGAGTTAAGATCAAAGAGAGGTACATCTCGAAAAGAAAAGTATTGTTTGATAGCCAAAAATGACTTGCCTGCTAATTCGATGAGCAAAAGAGATCTAGTTTTATTACTTAGAACTTGAATGAGCTTCATTTTCAGGCAGTCTTTTTGGCTAATCTAACAAG	1.84494	0	1.34722	8.19424	3.01597	1.40537	0	22.0021	8.04766	18.4828	0	12.6563
MIR169_1	Csa-miR169c	bna-miR169g	TAGCCAAGGATGACTTGCCTGC	GAGAAACGGTGACATGAAGAATGAGAAGTTGTGTGGTAGCCAAGGATGACTTGCCTGCGTCTTTAACACCATATCAAAGACTTTATCGATAGTCTCTGAGTTGGTTAGGCTGTAGGCAGTCTCCTTGGCTATTCAGACACTCCTCTTTCTCCTCATTTCACATTTCTC	0	0	0	0	0	0	1.86209	0	0	0	17.4252	0
MIR169_1	Csa-miR169h-5p	aly-miR169h-5p	TAGCCAAGGATGACTTGCCTG	TAGAAAATCATATAAGAGAAAATGGTGACATGAAGAATGAGAACTTGTGTGGTAGCCAAGGATGACTTGCCTGCGTTTTAACAATACAATATCAAAGACTACTCGATCGATCGATAGTCTTAGAGTTGGTTAGTCGTCAGGCAGTCTCCTTGGCTATTCAAACAATTCTTGTTCTCCTCATTTCACATCTCTCTTTCGTTTTTTG	0	0	0	0	0	0	1.86209	0	0	0	17.4252	0
MIR169_1	Csa-miR169i	cme-miR169i	TAGCCAAAAATGACTTGCCTGC	ATTGTTTGATAGCCAAAAATGACTTGCCTGCTAATTCGATGAGCAAAAGAGATCTATTTTTTATTACTTAGAACTTGAATGAGCTTCATTTTCAGGCAATCTTTTTGGCTAATCTAACAAG	5.53482	2.12091	2.69443	20.4856	0	0	1.86209	16.5016	13.4128	49.2873	0	16.8751
MIR169_1	Csa-miR169n-5p	aly-miR169n-5p	TAGCCAAAGATGACTTGCCTG	GAAGTGTATAACGAGGAAAAGAGGTCTAACATGGCGAAAAGAGTCATGTTTAGTAGCCAAAGATGACTTGCCTGATCTTTTTCACCTCCATGATTCAATTTGAATTCCATGGGTTTTGGATTATTATGCATTTTAAAAGCATAATAGTTCGAAAATCATGTTGAATCTTGCGGGTTAGGTTTCAGGCAGTCTCTTTGGCTATCTTGACATGCTTTTTTCATTCATGTTATACCTATTTTTCTTTCTGTCTTC	1.84494	0	1.34722	8.19424	12.0639	1.40537	0	27.5027	8.04766	15.4023	0	8.43754
MIR169_2	Csa-miR169b-5p	aly-miR169b-5p	CAGCCAAGGATGACTTGCCGG	GTGCCCAACGGAGTAGAATTGCATGAAGTGGAGTAGAGTATAATGCAGCCAAGGATGACTTGCCGGAACGTTGTTAATCATACGTATAAATTATGTGATGAACATATTTCTGGCAAGTTGTCCTTCGGCTACATTTTGCTCTCTTCTTCTCATGCAAACTCTCTTTGGGATAT	0	0	0	0	0	0	1.86209	2.75027	0	0	0	0
MIR169_2	Csa-miR169g	cme-miR169g	AAGCCAAGGATGAATTGCCGG	AGGACTACTAAGCCAAGGATGAATTGCCGGCAATGCATCAATATATATTTGATCTTAGTTTATGATATAATAATGTATAGACAACTTCTTCTTCTTTGTAGCCGGCAATTCCATTCTTGGCTAAGTGTGGCTT	529.498	398.732	397.428	966.92	784.153	647.875	435.728	715.07	654.543	458.988	644.734	687.659
MIR169_2	Csa-miR169k	cme-miR169k	TGAGCCAAGGATGACTTGCCT	GAGAGTAAGTATGAGCCAAGGATGACTTGCCTGCCCTAATTTTCTTCAAAGATAAGCAATTAATTCATCTTCTTTTCAAATTTGTTTGGGAAGTCATCCTTGGCTCATTTTTCCTCT	0	0	0	4.09712	0	0	0	0	0	0	0	0
MIR169_2	Csa-miR169t	cme-miR169t	TGAGCCAAGAATGACTTGCCGGC	TGAGCCAAGAATGACTTGCCGGCCGACTTTCGACACCTGTCGTTCTCTGGTCGGCGCGGTCTTCTTCGGCTCTTG	53.5033	16.9673	32.3332	69.651	57.3035	28.1074	16.7588	82.508	190.461	144.782	69.701	109.688
MIR171_1	Csa-miR171a-3p	aly-miR171a-3p	TGATTGAGCCGCGCCAATATC	TCGTTTTTTATATTGTTTTCCTTTGATCTATCACTTAAGCACGAGAGAGTCCCTTTGATATTGGCCTGGTTCACTCAGATCTTCCCTGACCACACTCACGTCGTACATATGCATTCTCTCTAGATTATCTGATTGAGCCGCGCCAATATCTCAGTACTCTCTCGTCTCTATTTTGGACTTTGTGATCTTGTAAATCGA	215.858	190.882	249.235	413.809	292.549	351.342	219.726	349.284	316.541	397.379	313.654	286.876
MIR171_1	Csa-miR171b-3p	zma-miR171b-3p	TTGAGCCGTGCCAATATCAC	CGGGATATTGGCGCGGTTCAATCAGAAAGCTTGCGCTCCAGGCCCGAGGGGCTCCACTCTTTGATTGAGCCGTGCCAATATCACG	55.3482	29.6928	48.4997	110.622	69.3674	67.4577	37.2417	71.507	61.6988	46.2069	34.8505	59.0628
MIR171_1	Csa-miR171c-3p	aly-miR171b-3p	TTGAGCCGTGCCAATATCACG	GAGTGATTTTATGTAAGGTAACGCGAGATATTAGTGCGGTTCAATCAAATAGTCGTCCTCTTAACTCATGGAGATCGGTGTTGTTCGATTGAGCCGTGCCAATATCACGCGGTAAACCAAAATGGCAAAGATCGATC	55.3482	29.6928	48.4997	110.622	69.3674	67.4577	37.2417	71.507	61.6988	46.2069	34.8505	59.0628
MIR171_1	Csa--miR171d	csi-miR171a	TTGAGCCGCGCCAATATCAC	TACTCACGGGATATTGGTGCGGTTCAATAAGAAAACGGTGCTCAATACTTTTTGAGCTCCGCTTTTTGATTGAGCCGCGCCAATATCACGTGCCACT	0	2.12091	0	4.09712	0	0	1.86209	2.75027	0	3.08046	0	0
MIR171_1	Csa--miR171e	sly-miR171e	TTGAGCCGCGTCAATATCTCT	TAGGAAGATATATATAGATATTGATGCGGTTCAATCTGAAAGACATGGTTAGATATGTAATTAGCCTTGTAATTTTGGATTGAGCCGCGTCAATATCTCTCTTCCTA	46.1235	31.8137	37.722	98.3308	60.3195	63.2416	48.4142	74.2572	61.6988	70.8505	87.1262	50.6252
MIR171_1	Csa--miR171f-3p	zma-miR171a-3p	TGATTGAGCCGCGCCAATAT	GATATTGGCGAGGTTCAATCAGATGATGTATTTTTCTTATATATAAATTTGCATGCATGAAGGTGTGAATCCAGTGTCTGATTGAGCCGCGCCAATATC	201.098	178.157	239.804	389.226	283.501	334.478	206.692	321.781	297.764	375.816	278.804	261.564
MIR171_1	Csa--miR171g	bna-miR171g	TGATTGAGCCGCGCCAATATCT	GATATTGGCCTGGTTCACTCAGATTACACACGTACTATATGCATTCTCTTAGTTATCTGATTGAGCCGCGCCAATATCTC	215.858	190.882	249.235	413.809	292.549	351.342	217.864	349.284	316.541	397.379	313.654	278.439
MIR171_1	Csa--miR171h	cme-miR171h	TGATTGAGCCGCGTCAATATC	TGAAGGTATTGACGTGTCTCAATTTGAAAGGTACATGGTTTAATGTTTGCTAAAAAAATTGGGAAAATTATTAATTTGTGTTAGGGCTTAGCCGTGTGTGTTTTCTGATTGAGCCGCGTCAATATCTCTTCTCAAA	68.2628	40.2974	55.2358	110.622	72.3833	91.349	67.0351	93.5091	75.1115	92.4138	87.1262	59.0628
MIR171_1	Csa--miR171i	aqc-miR171a	TGATTGAGCCGTGCCAATATC	GATGTTGGCTCGGTTCATTCAGACTTATATATATACCACCAATGTTTACAGAGATGTAAATAAAAGTGGTGCAGTTGTTTGATTGAGCCGTGCCAATATCTT	217.703	193.003	257.318	458.877	310.645	310.587	227.175	398.789	362.145	422.023	226.528	286.876
MIR171_1	Csa-miR171j	htu-miR171a	TGATTGAGCCGTGCCAATAT	TGAGAGGGAGCTGTTGAACGAGATGTTGGTTCGGTTCAATAAGAACTCAACGTTCAAATGGTGCATTGAACGTTGCTTTTTGATTGAGCCGTGCCAATATCACGTGCATGTTGCT	289.656	229.059	303.123	602.276	404.14	368.207	253.244	486.797	434.574	468.23	226.528	379.689
MIR171_1	Csa-miR171k-3p	gma-miR171k-3p	TTGAGCCGCGCCAATATCACT	GAGAAAGCGATGTTGGTGAGGTTCAATCCGAAGACGGATTTACATGTAGAAGCAGTAAAATACGATCTCAGATTGAGCCGCGCCAATATCACTTTATC	62.728	112.408	121.249	180.273	180.958	233.291	148.967	178.767	233.382	261.839	87.1262	291.095
MIR171_1	Csa--miR171l	mtr-miR171e-5p	CGATGTTGGGGCAGTTCAATC	AGTTCAAAAGATTACAAAGAAGCGATGTTGGGGCAGTTCAATCTCAAGGCCGAGTTTTGTTTTCTTCCTCTCTAAAATTCCGTCTCTTTGATTGAGCCGCGCCAATATCACTTAACTTTCTTTCTTTTTTATTCACTCATTGTGTCAATATATATATACAGGAGAGAGAGTGACATGCAATGTAGAAATTTCTCTCATTGGAACTGTTTTATTTATCAAACTCTTACTGCCTCAAAATCTTCTGTATGTA	29.519	84.8365	103.736	188.467	156.831	137.726	106.139	145.764	198.509	147.862	87.1262	172.97
MIR171_1	Csa-miR171m	zma-miR171c-5p	TATTGGTCCGGTTCACTCAGA	TAGCTTGAAATAGTTGCTATGATATTGGTCCGGTTCACTCAGATCAGTACCCAAAATTAACTAGAGTTTAATTTGAAGTTTAAATTGAGTCTGATTGAGCCGCGCCAATATCTCAGTGCTCTTTCATATTATTAATAATCTTGGTTGTATCACTTCTTGCGACCCCTTTGGAAGGTACCTTTCTTTTTCTTTTTCCCTTTTTTTCTCTTCATGCAACAAACTTTTCAAGATCTGAACTGCATAGACTTTG	3986.92	3766.74	7886.6	12905.9	11089.7	6644.58	4960.6	8776.1	10148.1	9019.58	3188.82	9804.42
MIR172	Csa-miR172a-3p	aly-miR172a-3p	AGAATCTTGATGATGCTGCAT	GGAGCCACGGTCGCTGTTTGCTGCTGTGGCATCATCAAGATTCACATCTGTTGATGGACGGTGGTGATTCGCTCTCCCCAAAGTTCTCTATGAAAATGAGAATCTTGATGATGCTGCATCGGCAATCAACGGCTATTCTTTTTCTCTCC	544.257	417.82	594.122	712.899	606.21	455.339	374.279	640.812	761.845	776.276	557.608	847.972
MIR172	Csa-miR172b-5p	aly-miR172b-5p	GCAGCACCATCAAGATTCACA	TAGCTCATCTGTCGTTGTTTGTAGGTGCAGCACCATCAAGATTCACATGAAAATTGATAAATCTCCTAAATTAGGGTTTTGATATGTATATGAGAATCTTGATGATGCTGCATCAACAATCGACGGCTACAAAATACCTAAAGCTG	0	0	0	0	3.01597	0	0	0	0	0	0	0
MIR172	Csa-miR172c-3p	stu-miR172c-3p	AGAATCTTGATGATGCTGC	AGCATCTTCAAGATTCACATAGATTTATATAATATATAGAGTTCCACGATGGGGTGAAAGTGATTAATTAATATTAATTAATTAATTTGCTCCTATATATTGGCTCTATTAATTATTTTTGATGTGAGAATCTTGATGATGCTGC	1.84494	2.12091	2.69443	4.09712	6.03195	4.21611	1.86209	5.50053	8.04766	3.08046	0	4.21877
MIR172	Csa-miR172d-3p	csi-miR172a-3p	AGAATCTTGATGATGCTGCA	GTCACCTTAAAACAGTCGTTGCTCGCTGTAGCAGCGTCCTCAAGATTCACATCCAGTCTAAAGGCAAAAGCAGCAATTTTTCTTCATTTTTGCTTGCCTTGGTTTTTGTCAGTGAGAATCTTGATGATGCTGCAACGGCGATTAATGACTAGCTACCAACAA	9.2247	6.36274	17.5138	16.3885	33.1757	14.0537	5.58626	22.0021	26.8255	24.6437	17.4252	16.8751
MIR172	Csa-miR172e-3p	aly-miR172e-3p	GAATCTTGATGATGCTGCAT	GCCAGTAGTCGCAGATGCAGCACCATTAAGATTCACAAGAGATGTGGTTCCCTTTGTTTTTGCCTCTCGATCCGAAGAAAAGGGTTCCTTTCGAGTGGGAATCTTGATGATGCTGCATCAGCAAATACATGGC	1.84494	4.24183	2.69443	0	3.01597	2.81074	0	5.50053	2.68255	0	0	0
MIR172	Csa-miR172f-3p	aly-miR172c-3p	AGAATCTTGATGATGCTGCAG	AGCTACTGTTCGCTGTTGGAGCATCATCAAGATTCACAAATCATCAAGTATTCGTGTAAATGAACCCATTTATAATTATATTGTTGATGTATGTATGAGAATCTTGATGATGCTGCAGCTGCAATCAGTGGCT	23.9842	76.3529	83.5273	86.0395	93.4952	92.7543	57.7247	115.511	201.192	147.862	52.2757	33.7501
MIR172	Csa-miR172g	aqc-miR172b	GGAATCTTGATGATGCTGCAT	GTGCAGCATCATTAAGATTCACAAACCCTAAGAGCCTTATGATGGGTTTTGATATTGATCACTCTTATAGGACTTTATAGAGATGGGAATCTTGATGATGCTGCATCG	1.84494	4.24183	2.69443	0	3.01597	2.81074	0	5.50053	0	0	0	0
MIR172	Csa-miR172i	ptc-miR172i	AGAATCCTGATGATGCTGCAA	ATGTGGTGAAGGCAGCAAGTCGCGGGTTGTTGTTGGCGAAATGGTTCTGTTGGTTGAATGGAAGAGTAGCTGAAGGAACAGTTTTGGTCGAAGAAGAGAATCCTGATGATGCTGCAACACAGAGC	0	0	1.34722	0	0	1.40537	0	2.75027	0	0	0	0
MIR319	Csa-miR319i	pta-miR319	TTGGACTGAAGGGAGCTCC	GATAAGTGGAGCTCCCTTCAATCCAAGAAATGCGTGTTTAGTGACAGTACATCTCCTGCGTCATGCACACCACTATCCTGTCATGCAGGTCGATTGATTGATTTGTTCAGGCTGCTGGAGAGTCACGGACAGGGAAGTAGAATGCATGAATCAGCAGCTGAACCACCGCTGCACAAGCTTTGGTTGGACTGAAGGGAGCTCCAACA	23.9842	31.8137	20.2082	36.8741	30.1597	37.945	35.3796	24.7524	26.8255	33.885	174.252	46.4065
MIR319	Csa-miR319j-3p	aly-miR319c-3p	TTGGACTGAAGGGAGCTCCTT	ATAGATAAATATATGAATCGAGATTAAAATAGATAGATATAGAAGGAGATTCTTTCAGTCCAGTCATGGATAGAAAAAGAAGAGGGTAGAAATATCTGCCGACTCATCCATCCAAACACTCGTGGTAGAGAAACGATCAATTTTAAACCGCAGTGACTGTATGAATGATGCGGGAGATATTTTTGATCCTTCTTTATCTGTGTTTGGACTGAAGGGAGCTCCTTCTTTTTCTACAATTTTTTCATTTTTTTCTCATTACCTGTTTATATAT	533.188	598.098	300.429	516.237	349.853	407.557	493.453	420.791	456.034	508.276	2352.41	700.316
MIR319	Csa-miR319k	atr-miR319a	TTGGACTGAAGGGAGCTCCC	GAGGGAGCTCTCTTTAGTCCACCTATGGTTGGTGTCTAGGGGTCGAATTATCTGCCGACTCATTCATTCAAATAATTGGTAGAAAGGCCGTGATTTTTCTCTCTACTCTTTAAATTTGTGAATGATGCGGGAGATAAATTTCACCCTTGCCTCACCATTCTTGGACTGAAGGGAGCTCCCTC	1317.29	2110.31	767.913	1593.78	1031.46	1479.85	1603.26	968.094	1056.93	1062.76	8276.99	1674.85
MIR319	Csa-miR319q	gma-miR319q	TGGACTGAAGGGAGCTCCTTC	GAGAGTGAAGGAGTTTCCCTCAGCCCATTCATGGATATAATGAAAGATTGGGTTGCTGAATTAACTGATTCATTCATACAATAGTATTCAATTAGGGTAATATTGTGTGAATGAAGAGAGTATAGTATCTATATTGGAACCCCCTCTTTCTCTGTGCTTGGACTGAAGGGAGCTCCTTCTTTTT	651.264	735.957	339.498	589.985	410.172	517.176	614.489	486.797	533.828	597.609	2770.61	818.441
MIR390	Csa-miR390a-3p	aly-miR390a-3p	CGCTATCCATCCTGAGTTTCA	CCAAAAAACAAGTAGAGAAGAATCTGTAAAGCTCAGGAGGGATAGCGCCATGATGATCTTATTTCATATCGATTTTTTGGCGCTATCCATCCTGAGTTTCATTGGCTCTTCTTACTACAATGTAAAAGG	25.8292	29.6928	36.3748	139.302	141.751	32.3235	16.7588	52.2551	112.667	55.4483	17.4252	88.5941
MIR390	Csa-miR390a-5p	aly-miR390a-5p	AAGCTCAGGAGGGATAGCGCC	CCAAAAAACAAGTAGAGAAGAATCTGTAAAGCTCAGGAGGGATAGCGCCATGATGATCTTATTTCATATCGATTTTTTGGCGCTATCCATCCTGAGTTTCATTGGCTCTTCTTACTACAATGTAAAAGG	9.2247	16.9673	37.722	233.536	253.342	30.9181	14.8967	41.254	115.35	107.816	0	118.126
MIR390	Csa-miR390b-3p	gma-miR390a-3p	CGCTATCCATCCTGAGTTTC	AGAATCTGTAAAGCTCAGGAGGGATAGCGCCATGGATGATCTTCTCTTCACTCTTGATCTTCTCTTGCGCTATCCATCCTGAGTTTCATGGCTTCTATCTTCACA	25.8292	29.6928	36.3748	139.302	141.751	32.3235	16.7588	52.2551	112.667	55.4483	17.4252	88.5941
MIR390	Csa-miR390e	gma-miR390e	AGCTCAGGAGGGATAGCGCC	GAAGAATTTGTAAAGCTCAGGAGGGATAGCGCCATGGAAGGTCTTTCTACTAATTTGCTCTATCATGGGTGCTTTGGTTTCGATCGATCTTCTCTAGCGCTACCCATCCTGAGTTTCATGGTTTCTT	9.2247	16.9673	37.722	233.536	253.342	30.9181	14.8967	41.254	115.35	107.816	0	118.126
MIR393	Csa-miR393a	bdi-miR393a	TCCAAAGGGATCGCATTGATC	TGAGAGCGAGAGGGCAACAATGTCTTGGGGAAGCATCCAAAGGGATCGCATTGATCCTTCGACTCCATTAATGGTGTTCGTCATCGTCTGCTGATTGTCGACGACGGATCATGCGATCCTTTTGGAGGCTTCCTCTAGCCATTACTACACTAAGCATTC	184.494	161.189	175.138	282.701	183.974	306.37	189.933	272.276	273.621	332.69	209.103	253.126
MIR393	Csa-miR393b-5p	aly-miR393a-5p	TCCAAAGGGATCGCATTGATCC	AGCAACTAGAGGAAGGATCCAAAGGGATCGCATTGATCCTAATAAAGGTGAATTACCCCAATCTTTTCTTAATAATTAGCAAACAAATCAAAAAAATTTGCTTGGTTTTGGATCATGCTATCTCTTTGGATTCATCCTTCGGTAGCT	184.494	161.189	176.485	282.701	183.974	304.965	189.933	272.276	273.621	332.69	209.103	253.126
MIR393	Csa-miR393c-3p	gma-miR393c-3p	TCATGCTATCCCTTCGGATT	TCATTCTTTTATATTGAAGTCTCCTCCTTCAAAAGAGTTTCAAGCTTCAAGATCTAGAGAAGAAGAGAGAAAAGCAGAATAAATATTAATTCATAAATGGAAGTTCTTCTCCGATGTACAATATTTGTGTGCAACTAGAGGAAGCATCCAAAGGGATCGCATTGATCCCAACTTATATATTTACAATTTTCTTCTAGATAATTTTGGATCATGCTATCCCTTCGGATTCCTCCTTTAGCTACAATTTCTC	116.231	131.497	223.638	376.935	268.422	233.291	135.932	272.276	246.795	363.494	174.252	337.501
MIR394	Csa-miR394	ahy-miR394	TTGGCATTCTGTCCACCTCC	AGGCATTGTTCCATAGCCATTTTGGCATTCTGTCCACCTCCGATCCGATCCGATTCGGGAGGTGGCCAGTAGGCCAAACGGGTTCTGTGAATATGT	1086.67	911.993	1080.47	2015.78	1628.63	1139.75	836.077	1347.63	1649.77	1703.49	1463.72	1434.38
MIR395	Csa-miR395a-3p	ata-miR395a-3p	TGAAGTGTTTGGGGGAACTC	CTCGTCGGGAGTTCCCTTCAAGCACTTCAGGAAGCATCTTTTGTAGGGCATTTCTGAAGTGTTTGGGGGAACTCTTGTTGTCAC	11.0696	14.8464	16.1666	20.4856	30.1597	30.9181	44.6901	30.2529	8.04766	24.6437	0	0
MIR395	Csa-miR395b	cme-miR395b	TTGAAGTGTTTGGGGGAACTC	CCTAGAGTTTCCCTGAACAACTTCATCTAGGCGAGAATTTTAATAATGCTTTCTTAGATTGAAGTGTTTGGGGGAACTCTTGGTGTCAA	9.2247	10.6046	17.5138	16.3885	27.1438	26.702	29.7934	22.0021	5.36511	21.5632	0	0
MIR395	Csa-miR395d-3p	aly-miR395d-3p	CTGAAGTGTTTGGGGGAACTC	ACAAAATATAATTCGACTAGATGTCCTCTAGAGTTCTCCCGAACACTTCATTGGAAATTTGTTATTCGGTAAACTACCAATTAATTCCACTGAAGTGTTTGGGGGAACTCCGGATGTCATTTGGTGATGTCAAGCCATGT	7.37976	6.36274	4.04165	4.09712	15.0799	14.0537	18.6209	16.5016	8.04766	3.08046	0	0
MIR396	Csa-miR396a-3p	aly-miR396a-3p	GTTCAATAAAGCTGTGGGAAG	TCTACGTGACCCTCTCTGTATTCTTCCACAGCTTTCTTGAACTGCAAAACTTCTTCAGATTTGTTTTTTTTATATATATGTCTTACGCATAAAATAGTGTTTTTGTTCACATCTCTGCTCGATTGATTTGCGGTTCAATAAAGCTGTGGGAAGATACGGACAGAGTCAAAGA	1540.53	1720.06	2232.34	3359.64	2433.89	3260.46	2619.96	2533	2757.67	4556	1759.95	2295.01
MIR396	Csa-miR396b-3p	aly-miR396b-3p	GCTCAAGAAAGCTGTGGGAAA	GAAGAAGAAGAAGAAGATCCTGGTCATATTTTTCCACAGCTTTCTTGAACTTTCTTTTTCATTTCCATTGTTTTTTTTTTTCTAAACCAAAAAAAAAGATCTCTAAAATTTAGCATTTTGGAAACAAAGAAGAAGCTCAAGAAAGCTGTGGGAAAACATGACAATTCAGGGTTTTACTCCATTGATTC	125.456	163.31	171.096	237.633	205.086	255.777	169.45	236.523	262.89	351.172	209.103	194.063
MIR396	Csa-miR396b-5p	aly-miR396b-5p	TTCCACAGCTTTCTTGAACTT	GAAGAAGAAGAAGAAGATCCTGGTCATATTTTTCCACAGCTTTCTTGAACTTTCTTTTTCATTTCCATTGTTTTTTTTTTTCTAAACCAAAAAAAAAGATCTCTAAAATTTAGCATTTTGGAAACAAAGAAGAAGCTCAAGAAAGCTGTGGGAAAACATGACAATTCAGGGTTTTACTCCATTGATTC	14495.7	14337.4	11401.5	8624.43	8064.71	15097.9	14185.4	13520.3	14678.9	13889.8	9357.36	16858.2
MIR396	Csa-miR396c	aau-miR396	TTCCACAGCTTTCTTGAACTG	AGCTATGGCTCTCTCTGTATTCTTCCACAGCTTTCTTGAACTGCATCGATCGAAGAAAGAGCAAGCTTTGTTCTCTCTTACATGCATGCCAAATCGTCTTCTCGCGGTTCAATAAAGCTGTGGGAAGATACAGATAGGGTCAACCA	2117.99	2241.81	1957.5	1511.84	1317.98	2911.92	2472.85	2395.48	2309.68	3117.42	2474.38	2265.48
MIR396	Csa-miR396d-3p	gma-miR396a-3p	TTCAATAAAGCTGTGGGAAG	TCATGGCTCTCTTTGTATTCTTCCACAGCTTTCTTGAACTGCATCCAAAGAGTTCCTTTGCATGCATGCCATGGCACTCTTACTCCCAAATCTTGTTTTGCGGTTCAATAAAGCTGTGGGAAGATACAGATAGGGTCAAC	1420.6	1575.84	2146.11	3261.31	2358.49	3122.73	2517.54	2422.99	2647.68	4442.02	1707.67	2164.23
MIR396	Csa-miR396e	cme-miR396e	TTCCACGGCTTTCTTGAACTG	CTTTGTATTCTTCCACGGCTTTCTTGAACTGCATTTCATTATCTGATCTTTCTCTTCTTCCAATTATATCTTTTTACAATACATACATATATATATATATATATATATATACGTATTCCTCTTGCTATGAATTTCAATGGCTGCAGTTCAATAAAGCTGTGGGAAGATACAATA	22041.5	19677.8	20865.7	20948.6	15336.2	24595.4	22166.3	23256.3	23563.6	32301.7	18592.7	21241.5
MIR396	Csa-miR396f	vvi-miR396b	TTCCACAGCTTTCTTGAACT	TCCTGCCATGCTTTTCCACAGCTTTCTTGAACTTCTTCTCCCTGTTTGGTGGTCTCCTACGTTTACCCATCCACTGAAGTTCAAGAAAGCTGTGGGAAACCATGGCTT	13187.6	13495.4	10586.4	7964.8	7500.72	14305.2	13269.2	12648.5	13764.2	13011.9	8625.5	15647.4
MIR396	Csa-miR396g-3p	zma-miR396g-3p	GTTCAAGAAAGCTGTGGAAGA	TTCCCACAGCTTTATTGAACTGCCCTCTTGCTTGCTTGGATCAATTGAAACTCGATCAGGTCCACAGCACAGCCTGCTGCATGCATGATGCAGTTCAAGAAAGCTGTGGAAGAT	3857.77	5563.16	5488.55	3507.13	3531.7	8773.72	8574.91	7698	6330.83	9148.96	4722.24	5539.24
MIR396	Csa-miR396h	gma-miR396h	TCCACAGCTTTCTTGAACTG	GAATGGTCTTTTTCGTGATCTTCCACAGCTTTCTTGAACTGTGTTGTGTGAGGTTTCTCCAAGTGAAGGTTTAAGATCCCTTATGCAACATAAATTCTTTGAGCACAATTCAAGATAGCTGTGGAAAATCACTGAGATGATCTCGTTC	2099.54	2224.84	1946.73	1495.45	1305.92	2889.44	2461.68	2384.48	2301.63	3098.94	2456.96	2248.6
MIR396	Csa-miR396i-3p	osa-miR396a-3p	GTTCAATAAAGCTGTGGGAA	CTTTGTGATCTTCCACAGCTTTCTTGAACTGCACGCATGATGAATAATCCCTTTGGTTAATTGTGATCTGGTCTCTGAGAGATCGTAGTTAGACTCGATCGGTTGCATTGGCATCAGAGAGAGCAGTTCAATAAAGCTGTGGGAAATTGCAGAG	188.184	224.817	290.998	520.334	373.981	496.095	370.555	316.281	332.637	579.126	243.953	291.095
MIR396_2	Csa-miR396j	osa-miR396d	TCCACAGGCTTTCTTGAACGG	TACAGCGAGTGGTTCTGGAAGGCGGTGGAGGTGACGGCGGCGGCCGGCGCCGTGGCGGGGGGCTGCGAGTGGGGGGCGACGAGCTGCGCTTCCACAGGCTTTCTTGAACGGTTGCGGCCGC	5.53482	6.36274	2.69443	8.19424	15.0799	4.21611	0	0	10.7302	0	0	0
MIR397	Csa-miR397a-5p	aly-miR397a-5p	TCATTGAGTGCAGCGTTGATG	TCCTGGATTTGAATGAACATCATTGAGTGCAGCGTTGATGTAATTTCCTTTTTTTTTCATTGTTGAATGGAATTAAAAGAATTTACACCGGCGTTGCGCTCAATTATGTTTTTCTTATTTTCAGGA	7.37976	10.6046	20.2082	24.5827	27.1438	11.243	14.8967	8.2508	10.7302	6.16092	0	8.43754
MIR397	Csa-miR397b	nta-miR397	ATTGAGTGCAGCGTTGATGT	TAGAAACATCATTGAGTGCAGCGTTGATGTCAATTTCTGTGAAGTCTTTAATTTGGCATTTGGTCTTTTTGCCACTTTTTCCAATTCGTTGTCATCTGCGCTGCACTCAATCATGTTTTTAG	7.37976	10.6046	21.5554	32.7769	30.1597	11.243	18.6209	8.2508	10.7302	6.16092	0	8.43754
MIR397	Csa-miR397c	bna-miR397a	TCATTGAGTGCAGCGTTGATGT	GAACATCATTGAGTGCAGCGTTGATGTGATTTACTTCTCTTTTTCATTGTTGAATGGATTAAAGCAATTTACATCAACGTTGGCTCAATTATGTTT	7.37976	10.6046	20.2082	24.5827	27.1438	11.243	14.8967	8.2508	10.7302	6.16092	0	8.43754
MIR398	Csa-miR398a-3p	aly-miR398a-3p	TGTGTTCTCAGGTCACCCCTT	TAATCAGTGGAAGTAAAGTATGAAGAAAAAGAGAAGAACAACAGGAGGTGAAATCTCAAAGGAGTGTCATGAGAACACAGATCCTATGGTTTCTTTACATTTTCATTGAAACCATTGAGTTTGTGTTCTCAGGTCACCCCTTTGAATCTCCCCTGTTCCTTTATTTTACCTTACCAAAATTA	154.975	182.399	295.04	319.575	476.524	171.455	243.933	228.272	254.843	190.988	200.103	210.938
MIR398	Csa-miR398b-3p	stu-miR398b-3p	TTGTGTTCTCAGGTCACCCCT	GAGTGTGCCTTAGAACACAGGTGTATTTTGGTCTACTCCTGTTTTGGACCCAAAATATGCTTGTGTTCTCAGGTCACCCCT	103.317	120.892	216.902	176.176	295.565	123.672	169.45	148.514	139.493	110.897	52.2757	88.5941
MIR398	Csa-miR398c	aqc-miR398b	TGTGTTCTCAGGTCGCCCCTG	GGGGGTAACATGAGAATACATGAAATAGATACTATCAGAGAGTCATTCCATTGTAGTATCAGTTTCTTCCATGTGTTCTCAGGTCGCCCCTGC	94820.7	105687	130785	46830.1	113856	60092.2	63668.5	68137.9	53983.7	39245	31016.9	50490.2
MIR398	Csa-miR398d	ahy-miR398	TGTGTTCTCAGGTCACCCCT	TATCTCAGAGGAGTGAACCTGAGAACACAAAGTAAATTGTTTCGGAGTTTGGAATGCCATAATCACATGCATAATGCATTTATGCTTATGCTTGTATATGGTACATATTTTCGAATTTTAATTTACCTTGTGTTCTCAGGTCACCCCTTTGAG	154.975	182.399	293.693	319.575	473.508	171.455	242.071	228.272	254.843	190.988	200.103	210.938
MIR399	Csa-miR399a-3p	ata-miR399a-3p	TGCCAAAGGAGAATTGCCCTG	GTGTGAATCCCAGGGCGCTTCTCCATTGGCACGGCGGCATGCATGCATGTAGCCAGGTGAGTTGAAGAAGCTCCATGCACGGAAGCTACCTAGCTAGCCATGCTGTGCGTGCCAAAGGAGAATTGCCCTGCGATTCACCT	0	0	2.69443	0	0	1.40537	0	0	0	0	0	0
MIR399	Csa-miR399b-3p	aly-miR399a-3p	TGCCAAAGGAGATTTGCCCGG	CATGTGAGATGGATCAAAGGTGGAAATGTATTACAGGGTAAGATCTCTATTGGCAGGAAACCATTACTTAGATCTTTGCATCTCTTTATGCATTGCTTTTAAGTGAGTTCTCTGCCAAAGGAGATTTGCCCGGTAATTCTTCTGCACCAATATATTGATATG	0	0	0	0	0	0	0	0	0	3.08046	0	4.21877
MIR399	Csa-miR399d	cme-miR399d	TGCCAAAGGAGAGTTGCCCTT	GTAGAAGGGCTTCTCTCCATTGGCAGGCATAATGACTTTGGCTTTCATGTTCTGCCAAAGGAGAGTTGCCCTTCATCTAGT	11.0696	6.36274	14.8194	69.651	42.2236	22.4859	3.72417	27.5027	42.9209	27.7241	0	37.9689
MIR399	Csa-miR399g	cme-miR399g	AGGGCTTCTCTCCATTGGCAGG	AGGGCTTCTCTCCATTGGCAGGCATAATGACTTAGACTTTCATGTTCTGCCAAAGGAGAGTTGCCCTTC	20.2943	12.7255	59.2775	176.176	111.591	44.9718	24.2071	71.507	118.032	70.8505	34.8505	84.3754
MIR399	Csa-miR399h	aqc-miR399	TGCCAAAGGAGAGTTGCCCTA	GTCGTAGGGCTTCTCCCTGTTGGCAGATGATAATGGCTTAGTTCTTTCCTGATCGAGTGCCTTTAATTATCTGCCAAAGGAGAGTTGCCCTATGACTA	0	0	0	0	6.03195	2.81074	0	2.75027	2.68255	0	0	4.21877
MIR399	Csa-miR399i	ath-miR399a	TGCCAAAAGAGACTTGCCCTG	GTGCGAATCCCAAACCATTTAAATAATTGTGGAGAGTGTTCTGGGAATTCCCAACTCTCTCATGTAATTTGAACAACAGTATTATTTTTCAGAAGAAGTAGCCAAGAATAACAGTGCGAGTCTCTATTGGCAGAGATTTATTATTATCTCAAAGAAAAATAAAAAAATATTTTTGTTTTTGCTTCTTTTTTCGATCTTCTCCTTCTTCTGCCAAAAGAGACTTGCCCTGCCATTCCATTCAGCTACACAC	682.628	464.48	270.79	401.518	280.485	646.47	478.556	288.778	493.59	308.046	522.757	172.97
MIR399	Csa-miR399j	ath-miR399a	TGCCAAAAGAGACTTGCCCTG	TAAATGAAAGGACATGTGTGAAGAAATGCCCTAATTGTACGGAATAAGGGTCAGGCATATTCAACTTCAAATGCGAATCATGGAGGGCTTTAAATAAGGCCTCTTCCACAACCCAACTCTCTCAACAAACATCATTATTAAATGGAATGAGAAGAATGAGAGGGCGGATCTTTTTTGGCAGGTGGATTCATCTAAATTAAAATTGATCTGCCAAAAGAGACTTGCCCTGCCATTCAACTCTTCTGCAACC	682.628	464.48	270.79	401.518	280.485	646.47	478.556	288.778	493.59	308.046	522.757	172.97
MIR408	Csa-miR408a	smo-miR408	TGCACTGCCTCTTCCCTGGCTG	ATTTAGTAGTAGCTAGGGAGAGACATTGCATGATAGCTACACCAAAGAGCAACCTCGGCTCCTTGTGTGGCTTTGATGCACTGCCTCTTCCCTGGCTGCGGCCAAGTTA	2865.19	4144.26	4583.23	2273.9	3821.24	2674.42	2845.27	2475.24	2049.47	2448.96	1394.02	1683.29
MIR408	Csa-miR408b	cca-miR408	TGCACTGCCTCTTCCCTGGCT	TGTGAGGCTAGACGGGGACGAGACAGAGCCCGAAAAAGCCTAGTCAATACTTGGGTATGTATTGTTATCTTTTTCATGCACTGCCTCTTCCCTGGCTATCATCTTTC	1499.94	2318.16	2764.49	1335.66	2271.03	1561.36	1644.22	1452.14	1183.01	1367.72	557.608	1054.69
MIR408	Csa-miR408e	csi-miR408-5p	GCGGGGAACAGACAGAGCATG	GGGGGTTGGGGGAGAAAGAGCAGCGGGGAACAGACAGAGCATGAATGGAGTCCTCAACAGACTTAAAATCAAATCAACACAAACCTTTATATCTTACTGTTGTGCCTCTACTCATGCACTGCCTCTTCCCTGGCTGCCCCTTATTTTTCTATCTCCATCCCCTTGTATCTAGATTTCTTTGCTTCTCTTTTCCTTTTAACTTTTGTTATCTATTTTAGGTAAGATTACCATTTTGTTAGTCCCCTATACT	1586.65	3079.57	3611.88	6670.11	5983.69	4415.67	3148.79	1980.19	3119.81	3055.81	1341.74	2387.82
MIR408_2	Csa-miR408c-3p	ahy-miR408-3p	ATGCACTGCCTCTTCCCTGGC	GAAGAAGAGATGACAAAGAACTGGGAACAGGCAGAGCATGAATGGAACTATCAATAGACACATTTTGTTCATTGACGCTCATGCACTGCCTCTTCCCTGGCTCTCTCTTTCTTTTTCCTTCT	1499.94	2318.16	2764.49	1335.66	2271.03	1561.36	1644.22	1452.14	1183.01	1367.72	557.608	1054.69
MIR408_2	Csa-miR408d	gma-miR408d	TGCACTGCCTCTTCCCTGGC	AAGGCTGGGAACAGGCAGAGCACGAATGGAGCTATCAACAGAAAATGGAGAAGTGAGAAATGAGAGGAGAGAAAGAGAGAGATCTGTTAGGGCTACGCTCATGCACTGCCTCTTCCCTGGCTCTGTCTCT	1499.94	2318.16	2764.49	1335.66	2271.03	1561.36	1644.22	1452.14	1183.01	1367.72	557.608	1054.69
MIR477	Csa-miR477a	cme-miR477a	ACCTCCCTCAAAGGCTTCCAA	ATGGTTTACAACCTCCCTCAAAGGCTTCCAATATTCTTTACATTATTATTGGAAATGATATACATGATGTAGTGATTGTTGGGAGCCCAACAGGGAGGCTGAAAAGCTT	1.84494	0	0	0	0	0	0	0	0	0	0	0
MIR477	Csa-miR477b	cme-miR477b	CTCTCCCTCAAAGGCTTCTG	TTCCTTTTGCTTTCTCTCCCTCAAAGGCTTCTGGCAACAATGACATTCGAACGTAATTTGTTGTATTCACGTATGTCTGAGGCCTTAGGGGAGAGTACGTGAAAG	3180.68	1268.31	1519.66	3503.04	1812.6	1661.15	1178.7	1628.16	4962.73	2846.34	2456.96	1792.98
MIR477	Csa-miR477c	mdm-miR477b	TTCTCTCCCTCAAGGGCTTCGA	TTCAAAAGACATACTCTTTGCTTTCTCTCCCTCAAGGGCTTCGAGGATGGCGACCAACATGATCTCAAGCTTTGCTCGAAGCCCACGAGGAGGGGATGCTAAAGGTATGTCTTCTCCAACGATAATGCATGGAAATGCAACCTCGACAGTTCTTCAATTTTATTCCTATTTTAATTTTCGAACTATTACTTAATTTCAACACTTTTTTTTTATCAAAATGCTTTTCTTTTAACCTAATTTTGATGTCTTA	511.048	176.036	250.582	716.996	416.204	151.78	115.449	258.525	788.671	425.103	1028.09	240.47
MIR530	Csa-miR530a	cme-miR530a	TGCATTTGCACCTGCACCTT	CCCTTCATCTGCATTTGCACCTGCACCTTATTCAACTTCTCTCTTCTCTCTCCACCAACGATATAGAAGAACATGAGTATGAAGAACAAAAGGTGAGAGAAAAAAAGGATCAATAATTCAAAGGTGCTGGTGCATTTGCAGCTGAATGCCATCTTGGAAA	18.4494	0	2.69443	4.09712	0	0	0	2.75027	0	0	0	0
MIR530	Csa-miR530b	cme-miR530b	TGCATTTGCACCTACACCTT	TAGCCTTCACCTGCATTTGCACCTACACCTTCATCTTTGATTTCTTCTAAACAAGGCCATTGAGGTGCAGGTGCTTCTGCAAGTGAATGCCATCTTG	71.9527	86.9574	51.1942	127.011	627.322	167.239	122.898	266.776	128.763	49.2873	0	552.659
MIR827_4	Csa-miR827a	mdm-miR827	TTAGATGACCATCAACGAACG	AAAGGAGTATATTCTTATAATGAAGAATATGCCAAAGTGATATACATTAATGAATAGGAATTTAGTTTGGTTAAATCCATATCCATAGGTCTTTGTGTTTAGTTGGTGTGGTGAGAACGACTCAGAATGAGACGATTGCTTTAGCCATCGATACTTTTGTTGTTGGTCATCTCACCATCCAAAATCTAACCATTATCAAGCATTTGGTTAGATGACCATCAACGAACGTTTCAATGGAAAAAGGTTGGAG	127.301	226.938	295.04	434.295	1975.46	340.099	642.42	1036.85	625.035	443.586	435.631	763.597
MIR858	Csa-miR858a	cme-miR858	TCTCGTTGTCTGTTCGACCTT	CTTTTGCTCTCGTTGTCTGTTCGACCTTGAATTTTTCTCAAAAACATAGAAATATTATATATTCAGAACTTTTTTTTTTTTTTATCAATAAATAAATAAAATAAAACCCTCAATTTTGGATGGATTCATTGGTAGGTTTAGGTAGCAGCCGAAGGACTATACAT	1878.15	1342.54	2690.39	5875.27	5118.11	3416.45	1858.36	5101.75	4321.6	4315.72	2230.43	4640.65
MIR858	Csa-miR858b	ppe-miR858	CTCGTTGTCTGTTCGACCTTG	GGTGACTGATTTCCATGCTAAACCTCGTCAAGTGAACAGTTTTCTTTCAGGTTATATCTTTATCTCGTTGTCTGTTCGACCTTGAACTTCAACTTCATTTTTATTATTTATATGCATAATTATTCATTCTGAATCTGCACTGCACCCTTTCCCTGTCCACACACACTCACGAAAACTAACATATAGCAGCCGTTTCGATAAATCGAAATCAAGTTTAATCCTCTGCATTTTATAACATTGATTGAGTAAGTAGAGATCTCAAGTTTAGGTCATAAATCGGAAAGTAATTATTTTGTGGTAATGAACTAATAATAAGCTGAGATCAAGGTCAAACAGGCAACAAAGTTGAGGTATTAGTAAGAACTGTTTGCTTGACGGGGGCTTTGTATGGACATCAAC…	1195.52	1032.88	1807.96	3318.67	2581.67	2370.86	1268.08	3487.34	2822.05	2830.94	1794.8	2822.36
MIR1515	Csa-miR1515	csi-miR1515	TCATTTTTGCGTGCAATGATCC	TCGATTTGCATCATTTTTGCGTGCAATGATCCCGAATTTGCTCTCTTACTCAACTTTCTTTTTAATTTACAAATATTCATGTTTATTGGTTTGAAAAATAGGAAAAAAAAATTCTAATTTTTGTTAACGGGGATCTGGATCATTCACGCAAAAATGATTTGACTCGTGAGTTGGC	92.247	44.5392	80.8329	36.8741	33.1757	88.5382	89.3801	63.2562	42.9209	52.3678	34.8505	88.5941
MIR2111	Csa-miR2111a-5p	aly-miR2111a-5p	TAATCTGCATCCTGAGGTTTA	GTATTGGTGAGGATCGGGTAATCTGCATCCTGAGGTTTAAAGCTTAATTTAAGCAGAAAATTTGTATACGCATATACGTATGTGTGTTGGTATAGCTTTTAGTCCTCGGGATGCGGATTACCTCTTCCTTACTTACAATAC	25.8292	21.2091	39.0692	45.0683	42.2236	40.7557	26.0692	27.5027	56.3336	18.4828	69.701	67.5003
MIR2950	Csa-miR2950a	atr-miR2950	TTCCATCTCTTGCACACTGGA	TTGTGGTTTATTCCATCTCTTGCACACTGGACCAGTGCTTCAGCAACTGGTTGGTGTGCAGGGGGTGGAATATGGCACCC	110.696	44.5392	86.2218	221.244	202.07	115.24	98.6906	148.514	201.192	138.621	331.08	147.657
MIR2950	Csa-miR2950b	vvi-miR2950-3p	TGGTGTGCATGAGATGGAATA	ACATAAAGGAAGAAAAAGTAAACAGTAAGTCAACCTATTCCTCTAAACAAATTCATATTTAACATTCTCTCACTTCTCTTCTCTTCTGTATAAAAAGGGTATCAAATTGAAGAGCTTCTCCATCTATGCAAATTTATTTTACATGGGTTTGTGGTATATTCCATCTCTTGCACACTGGACAGCCGGCAGCCGTAGGAAGGTGGCAGCTGGTGTGCATGAGATGGAATACGCCATTGAACCCATGTGCTTC	5.53482	8.48365	17.5138	147.496	177.942	25.2966	13.0346	41.254	61.6988	43.1264	17.4252	50.6252
MIR3627	Csa-miR3627a	fve-miR3627a	TCGCAGGAGAGATGGCACCAAC	TCAAAAAGTTTGAGAGATCATATCGCAGGAGAGATGGCACCAACTATTTTAACAACACAATATCTAATTAAAGTAGTTGGTGTCATCTCACTGCGACATGATGTCTTTCCAACTTATATTTATGGTCTTTTGCATTGCAGTCATCAAATTCAATTCTCATCTGAAATCAAGCACATGGTTTATTAGGTAATTAGTTTTGGTTTTTATTTGAAATTCTAGTTTAAACGATTGTTTTACTAAATTTTCCAAG	25.8292	8.48365	18.861	20.4856	24.1278	84.3221	7.44835	27.5027	2.68255	18.4828	0	16.8751
MIR6167	Csa-miR6167	hbr-miR6167	TACCCAGGTGGAAGCTTTGA	GTCAGCCAAGCCCAATGGGTCAAAGCTTCCACCTGGGTAGATTGGGTCTGTGACCTTACAGAATCGCCGGTGGGCCACTCGGTGAGGTCACAGACCCAATCTACCCAGGTGGAAGCTTTGACCTCACCGAGTGGCCCACC	3.68988	4.24183	6.73608	8.19424	15.0799	9.83758	5.58626	30.2529	32.1907	46.2069	0	16.8751
MIR7129	Csa-miR7129	cme-miR7129	AGTCAAATCTAAACGATCGTGTAT	AGTCAAATCTAAACGATCGTGTATCAAGTAATCTTGAAAAGAAATCGTTTAGATTTGGCTAC	177.114	137.859	187.263	381.032	337.789	205.184	132.208	236.523	289.716	197.149	243.953	291.095
MIR7130	Csa-miR7130	cme-miR7130	GTTTGGAATGTGCGAGATGTGTGC	GTTTGGAATGTGCGAGATGTGTGCGAGATGATACATCTCGCACATTTTAAACTT	332.089	352.072	296.387	417.906	413.188	276.858	221.588	310.78	423.844	286.483	174.252	451.408
