# Supplementary material for: Identification of MicroRNAs and Their Targets That Respond to Powdery Mildew Infection in Cucumber by Small RNA and Degradome Sequencing
Source: Front Genet. 2020 Mar 26;11:246. doi: 10.3389/fgene.2020.00246 (PMC7113371; doi:10.3389/fgene.2020.00246)
Supplement: Supplementary file 2 [file Table_2.XLSX]

## Sheet: Sheet1
Table S2 Novel cucumber miRNAs identified in the 12 libraries of cucumber D8 and SSSL508-28 lines. ID_1, ID_2, and ID_3 represent the three replications of PM-inoculated D8 leaves; NID_1, NID_2, and NID_3 represent the three replications of non-inoculated D8 control leaves; IS_1, IS_2, and IS_3 represent the three replications of PM-inoculated SSSL508-28 leaves; NIS_1, NIS_2, and NIS_3 represent …
Family	miRNA	score_total	mature_sequence	star_sequence	Chr	strand	start	end	pre_seq	hairpin_stru	hairpin_energy	NID_1 TPM	NID_2 TPM	NID_3 TPM	ID_1 TPM	ID_2 TPM	ID_3 TPM	NIS_1 TPM	NIS_2 TPM	NIS_3 TPM	IS_1 TPM	IS_2 TPM	IS_3 TPM
MIR812	Csa_novel-2	0.8	gaugaucguggguaaaaauaccuu	auuuuugccgacgugaugaugauc	Chr1	+	10085115	10085364	caaauauuauuuauagauaaauuuaggguagggagaaauuuucuuuuugcgaauaaaaauccuuucauugcagaaacaguuucuacccaugaaauagacguggucauaaccuuuauuuuugccgacgugaugaugaucguugguaaaaauaccuuuuuguccauauuuuuuuguggccagaaaaucuauuuuugccuacgugaugaugaucguggguaaaaauaccuuuaugucgacacuuuuuuugugg	..............................((.(((((((...(((((((((..(((.....)))..))))))))).))))))).))(((((((.....((.(.(((((....((((((((((.((((.((.((.(.(((.((((((((((..((((((.(((((......))))).))))))...)))))))))).)))).)).)).).))).))))))))))...))))).).)).....))))))).	-65.4	182.649	91.1993	133.374	180.273	229.214	85.7275	59.5868	68.7567	209.239	27.7241	52.2757	210.938
	Csa_novel-3	0.4	auggagcuucgagugaagagc	ucuucucauaaugcuccauac	Chr1	+	10225961	10226210	ugaaugguuuuguucauuacuuauggagcuucgagugaagagcagauaaagcccuuagguugcaucuucucauaaugcuccauacaccaauuugccuccauuaacauugaauagcuuucugcugugcuaccucauuuguucuuucaagaggcauacaaaaucacugaaccuaucauuuauugcauucguuucucuaugcucugaauugaaacacucgaugcuuaguuuucacacacacgcaaauacucca	....(((((((((........((((((((.......((((((((......(((....)))))).))))).......))))))))........((((((....((((.((((((((.....)))))......)))..)))).......)))))).)))))))))...........(((((..((((..........))))..)))))(((((.(((........))))))))...................	-48.1	31.364	19.0882	20.2082	40.9712	60.3195	50.5933	57.7247	44.0043	34.8732	43.1264	278.804	67.5003
	Csa_novel-4	0.4	gugaucuaugaaguaaugaacaau	acuucauuguuuaguuagaaacaa	Chr1	+	11741074	11741323	uugggaaguuguucuugacacuuuggaugcuaaguuuugagagaaccaauccgaaagauuggcuauuacaaaucccaaaaauaccuauaucaagaagaaaccaacuucauuguuuaguuagaaacaauugauaucauauaauauaauuuaugaacgagaauacagaaaauuuucuauuucuuaauguauuaaaaucgauauuacgugaucuaugaaguaaugaacaauuguuuucuucacuauguugaag	((((((..((((((((((.((((........)))).))))))...((((((.....)))))).....)))).))))))...............(((((((.(((.((((((((((...((((.((...(((((((...(((((((..(((.(((.((((((.......))))))...))).)))))))))).....))))))).))..))))..))))))))))...))).)))))))............	-46	10344.6	6218.52	5701.41	7526.41	8568.38	3774.82	2500.78	4416.93	8112.04	3477.84	4251.76	8424.88
	Csa_novel-5	0.9	ugugggaagauacagucagagu	ccucuguuuguauucuuccacagc	Chr1	+	12055018	12055267	uacccuaauuucuuaguuuuuuucuuucuucaguugcuguucuaauggcgguucuuaaaauugccucuguuuguauucuuccacagcuuucuugaacugcaucccuuuccugaacucaauucgcucuuaauuuccccuuucucgaucucucucgaucgaucucaaagcguuuuuuguucaucaauuuuguugcgguucaauaaagcugugggaagauacagucagagucaaaugaauuccauaaaucuac	............................................((((.(((((......(((.(((((.(((((((.((((((((((((.((((((((((.........(((((..((..((((................((((((......))))))......))))..))..)))))..........)))))))))).)))))))))))).))))))).))))).)))..)))))))))........	-68.3	18.4494	33.9346	20.2082	20.4856	9.04792	42.1611	27.9313	38.5037	29.5081	15.4023	139.402	21.0938
MIR823	Csa_novel-6	0.6	agucuugugaucccguaggaugca	aaaggaugcacauaucuaguacuc	Chr1	+	14322392	14322641	gugagguacccuacaucauaauagucuugugaucccguaggaugcacauaucaaucuaaugcuccuaaaggaugcacauaucuaguacuccggaaggaugcacuuauaagucuagcacucccgaaugaugcaccuaucagucuagugcuucuaaaggauggaccuaucagucuaaugcuccuaaaggaugcaucgaucaguuuagugcuccuaaaggaugcaccuaucagucuugugcuccaaaaaaugc	((((.(((...))).))))..(((...((((((((..(((((.(((.............))))))))..)))).))))...)))...........(((.((((....(((.((((((((...((.(((((....))))).)).)))))).........(((((......))))).(((((((..((((.((((.((.....)).))))))))..)))).)))......)).)))))))))).........	-62.2	149.44	82.7156	103.736	323.672	265.406	95.5651	83.7939	151.265	308.494	150.942	69.701	135.001
	Csa_novel-7	0.4	auaaucuauuagugguagacugau	aaguuccauauuguuuuaauuaagaauaa	Chr1	+	14560753	14561002	uuuauaaauauaacaaaauuuuauaaucuauuagugguagacugauguuuuuaucuauuaacaaucauauaauagacuaucgaaguuccauauuguuuuaauuaagaauaaaauuuuguuguauuuauaaauguuuugauucauuauaucauauuuaaaaguaaucauuuuaaaauauaaccaaacacauaacagauaccuuauuaugggacaauguguaaaauggauauggauaguaugauuacauaac	((((((((((((((((((((((((..(..((((((((..((((..((......(((((((.........)))))))....)).)))))))).......))))..)..)))))))))))))))))))))))).....((((.......)))).........((((((((.(((...((((.(((.((((((........(((......)))...))))))....))).))))..))).)))))))).....	-44.4	79.3324	44.5392	43.1109	77.8452	96.5111	21.0805	18.6209	30.2529	88.5243	36.9655	0	42.1877
	Csa_novel-8	174.7	ugaagagauugugaguggaaca	uucccucucaaucuuucucaug	Chr1	+	15612164	15612413	uuuuggaucggagaauaauacaugaagagauugugaguggaacaugagccaagaaugacuugccggccgacuuucgacaccugucguucucuggucggcgcggucuucuucggcucuuguucccucucaaucuuucucaugcuucauucucgaucauuuuucuacccaaaaaaacgacuaguugauugauuuuucaauugucuuucuaucaugacuacaaucuucccuucaauauuguuauuuauucucu	.....(((((.(((((.(..(((((((((((((.(((.((((((.((((((((((.(((((((((((((.....((((....)))).....))))))))).))))))))).))))).))))))))).)))))))).)))))..).))))))))))................(((.(((.((((((........)))))))))))).....(((((.....................))))).........	-86	38.7437	59.3856	37.722	8.19424	18.0958	49.1879	29.7934	79.7578	48.286	117.057	0	54.844
MIR5048	Csa_novel-9	0.3	aauauuuaccggcuauagcaaaau	uauaaguuguaaauauuuuga	Chr1	+	19578601	19578850	uuaaaauagcaaaauaaauuaaaauauuuaccggcuauagcaaaauuuugaaauuuuagauuauauuguugguagucuccuaucacuacaccauaucaauguuauaaguuguaaauauuuugaaaaauuugcuauuuuugaaaauuucccaaauuauaacuaagucgugaaccaaacacuuuuauuucaaaauuuuaaaaaaauagaucuucuauauuucuuaguauguuuuuaaguuaacaauauuaaa	..(((((((((((.....(((((((((((((.((((((((((.....((((..........(((..(((((((((....))))))..)))..))))))))))))).)))))))))))))))))....))))))))))).......................((((.((.......)))))).................(((.(((((...))))).))).((((((((((........))).))))))).	-37.1	1154.93	411.457	596.816	921.852	937.967	394.909	340.762	715.07	963.037	634.574	331.08	902.816
	Csa_novel-10	0.3	aauuuagaaaauguagugacauga	guuuauaacuuuuuuuuuugu	Chr1	+	24020501	24020750	uuaaauuugcuaauuuuacaauuuagaaaauguagugacaugagcccuaucguuuauaacuuuuuuuuuuguuauuuuugcaagugccccauaucuauaaaaauagcaaaauauuauugauugaugcugauaaauauuaguaucgucuauauuaauccuagacgucuuucauugucuaucacuaauauacucuaucauuuuguuauauuuguaauauauuuucaucaauuuuguccuuuuaaaacaauuu	....((((((.......((((...((((((.((.((((.((((......)))))))).)).)))))).)))).......)))))).....((((.((((((.((((((((((......(((.(((((((((....))))))))))))(((((((....((((((........))))))....))))))).......)))))))))).)))))))))).................................	-40.5	1252.71	914.114	1448.26	2101.82	2002.61	980.947	1102.36	1449.39	1824.14	1386.21	383.355	1788.76
	Csa_novel-11	1.6	uacgaucguguguauaaagaauauu	uauuauuuauacauaagcauuuaga	Chr1	+	24812440	24812689	cauuuaaauuugggaaaucaaaccuaaaacgauuguuuauaaaaaaaauuguacacguaguuuaauuuuggcuaguuaaauuuaaacgauuuuuuuucaauauuauuuauacauaagcauuuagauuucacuauuuuuguacacgaucguuuagauuugccuauccaaauuuaaacgaucauguacaaaaauagucacaucuauacgaucguguguauaaagaauauugaaaaaaagucaaaucuaaaca	..(((((((((((....(((((....((((...(((.(((((......))))).)))..))))...)))))....))))))))))).(((((((((((((((((.((((((((((......(((((...((((((((((((((.(((((((((((((((......))))))))))))))).))))))))))))))...)))))........)))))))))).)))))))))))))))))...........	-76.7	46.1235	29.6928	22.9027	36.8741	45.2396	12.6483	37.2417	27.5027	37.5558	24.6437	17.4252	21.0938
MIR398	Csa_novel-12	326098	uggucguccugaaaacacaug	uguguucucaggucgccccugca	Chr1	+	24920778	24921027	guugagauagaugauucuuacauggucguccugaaaacacauguaauuacguuguuuacguagcauucaacauguguucucaggucgccccugcaggcuucuuaucuaucauuuuacgguuuuuaucacauuuuguucauuuuuaagguaaguguuuaaaauuuaguuacuuuauacuuaauaauuuaacuuuuaauuagcuacacaaaaucaauaugucaaauauuauaccaugggaugaaguacaucu	....((((((..((..(((.((.((.((.(((((.(((((((((..((((((.....))))))......))))))))).))))).)).)).)).)))..)))))))).((((((((.(((...(((.((((.(((...(((((....(((..((.(((((....(((((..((((.....))))..)))))))))).))..)))..)))))))).))))...)))....))).)))))))).........	-53.3	111399	166343	217028	74018.5	111672	104283	164134	103234	94117.4	91415.7	52519.7	70221.4
	Csa_novel-13	1.4	ccacgacguguggaagauagacgu	gucuaucugccacacgccguggaa	Chr1	+	25263955	25264204	uuaaauuuaauggguucacuuuccacgacguguggaagauagacgucaaggaagguuuaaauuuugauuuauuauuuaaccuuuucgcgacgucuaucugccacacgccguggaaagucaaaauugaaacaaaaaauguuaauuuucuccgacaucagagaacguuuaaauuuugauuuauuauuuaacuuuuucacgauguuuaucuaccacacguugcggaaaaucaaaauugagaugacaaauguua	.....((((((......((((((((((.(((((((.(((((((((((..((((((.((((((...........)))))).))))))..))))))))))).))))))).))))))))))....))))))................(((((........)))))(((((.(((((((((((.............(((.((((((...........)))))).)))))))))))))).)))))..........	-75.3	20.2943	19.0882	56.583	81.9424	39.2076	33.7289	20.483	46.7545	56.3336	55.4483	17.4252	130.782
	Csa_novel-14	0.5	uuuacaacaugaucuaucggugau	augauagaucauguuguaaauauu	Chr1	-	2051882	2052131	cguuuuaaguaaacaccucgacuucccugggccgugaauuuuguuguauugggcuucuccagguaaagcccaauuaaugguaggcaauuguaauaggauaauaaucaagaauauaacacaaucuuaaaccauacuaaauauugcaaaacaauaauucauauauuaaugauagaucauguuguaaauauuaaugauagaccaauauuuacaacaugaucuaucggugauaaacucuuauuacugauagaau	.(((((((((((...(((.(......).)))..((((((((((((..(((((((((..(...)..)))))))))..(((((.....(((((.(((................)))...))))).....)))))..............))))).))))))).(((((.(((((((((((((((((((((((...........))))))))))))))))))))))).)))))........)))))..))))))	-57.2	1315.44	668.088	855.482	1454.48	1408.46	795.439	636.834	970.844	1411.02	671.54	435.631	1552.51
	Csa_novel-15	1871	uauuacugauacucuuuauucaag	uggauggaagcgagaaguugu	Chr1	-	2435914	2436163	ugccaauuuuauguauagccuauuacugauacucuuuauucaaggucauauuuacuuggauggaagcgagaaguuguggcgauguaucaacaaguuguuuuggugauucucuaguugacuaucauacagauccuacuacugauacaucaaaucaucaaaccgaaaauguaaauugugcuugugcauugacgagcccuggaaaaagaaaauacguagagucaagugaugauauaucggauuaugcgguaac	.....(((((((((((.(((.((.(((..(.(.(((((((((((..........))))))).)))).))..))).)))))(((((((((...(((...(((((((((..((.....))..))))).))))....)))..)))))))))............................((((((......)))))).((......))...)))))))))))............(((((.......)))))..	-52.3	2538.64	311.774	436.498	528.528	720.817	435.664	381.728	495.048	595.527	810.161	766.711	1004.07
	Csa_novel-16	0.4	cugauagacuauguugcaaauauu	auaaugauacaggucuaucagua	Chr1	-	3425224	3425473	cuaucaauaauauaaaucuauacugauagacuauguugcaaauauuauucugauauaucauauaaauucuaucaauaaugauacaggucuaucaguaauaguuuuguuauauuuacaauuuuuuaaaaauauugcuguuuucuuaauuauuauuauuuaaauagucaucuauuccaauuuuucuuuaaugaauaaauugaagggguggggaauugggcaacaccaaaccaauaguauauuggggcccuug	.....((((..(((((.(((((((((((((((.(((..((....((((..(((((..............)))))))))))..)))))))))))))).)))).)))))..))))....................(((((((...((((....))))...))))))).....(((((....((((((((((......))))))))))...))))).((((..((....((.....))....))..))))...	-50.5	824.688	394.49	394.734	561.305	548.907	333.072	249.52	382.287	472.13	237.195	261.379	611.721
	Csa_novel-17	1406.9	cugauagacuauguugcaaauauu	aauuugucaaacucuaucaauaau	Chr1	-	3425406	3425655	uaauuauuauuccuaaaauuaucguuaauuauaauuaauuauuuuuuuuuuuacgaaagcuccuaaauaaaaaguaaugaauaaauaaauggauaguugcaaauuuagcaauuaaauucaaauuaauuaaguauauaacacaauuuuaaaaaauuuacagauauaacaaaauuugucaaacucuaucaauaauauaaaucuauacugauagacuauguugcaaauauuauucugauauaucauauaaauu	.............(((((((...((((..((((((((((((((((((..((((.((....)).)))).)))))))).............(((((((((((.......)))))))..)))).)))))))..)))..))))..))))))).........((((.((((....(((((.(((..(((((((.................))))))).....)))))))).))))))))................	-25.3	824.688	394.49	394.734	561.305	548.907	333.072	249.52	382.287	472.13	237.195	261.379	611.721
	Csa_novel-18	1	uaucgaucauagaauuuuauugcu	uauauagaugaucauggauaugg	Chr1	-	6494995	6495244	aaaaugaaaauauagcaaagucuaucgaucauagaauuuuauugcugauuuauuagugauauauagaugaucauggauauggucuaccacugcuaaaaauggguuuuaaugucaguuugaaauugacuuuauagagguacaaugucgguugaaaacuaacauugaagaucguguuauuaaagguuuucaauguugguuuucuuuaaugucgguuucaaaccgacauuauacaugaucaacauuucaaugc	............(((((..((((((.((((((.......(((((((((....))))))))).....)))))))))))).(((....))).))))).......((..(((((((.(((((((((((((.(((.(((....((((....)))).((((((((((((((((((...........))))))))))))))))))))).))).))))))))))))).))))))).)).(((........)))....	-69.6	75.6425	29.6928	29.6387	69.651	36.1917	25.2966	18.6209	38.5037	32.1907	9.24138	34.8505	8.43754
	Csa_novel-19	1.1	caguuuaauaucugauacgug	caugauauuaaauuaau	Chr1	-	16313795	16314044	uguaguaucuguucuuaucaguuuaauaucugauacgugggccauuggcccacaugauauuaaauuaaucuuuuuagggggagagcccaacacaauagcuugcuauuggggcucucgagugucgcccaugcguugcacugcugucugggccuggcguaccccuccaaauuuuaguguaaacaauuauaggaaggaaaaucuuuaaacacuauuggauuuugucaaugaaauugguauuauuuauguauua	.((((((((.(((.((((.(((((((((((......(((((((...)))))))..)))))))))))..........((((((((((((....((((((....))))))))))))))...(((((((((.((((......)).)).)))))..))))..))))(((((....((((((............((((......))))..)))))))))))........))))))).))))))))..........	-71.7	1225.04	755.045	1310.84	2572.99	3341.7	1855.09	932.905	1919.69	1904.61	2251.82	7980.76	3328.61
MIR2590	Csa_novel-20	0.7	aagguuauuuuuguacgaacaggc	uuguugauacaucauuucgccuuug	Chr1	-	20680539	20680788	gguuuagauagcauuuuuauaaaagguuauuuuuguacgaacaggcgguggaucaaauaugaauuuuaaaugaaaaaaguucauauuuguuucauugcuuguugauacaucauuucgccuuugaaaugcuuucacauaucgauaaacuaaacucuauaauuagucuuuuuaauuucuuuuaaugauucuaccuuacuggccaccaugagggcuuuuaaguucugauuauuucauagauagaugaauaaga	((((((((.((((((((....((((((......((((..(((((((((((((.((((((((((((((........)))))))))))))).)))))))))))))..)))).......)))))))))))))).)).........)))))).....(((....)))((((((((...(((...(((((((....((((..((((........))))..))))....)))))))....)))....)))).))))	-64.9	71.9527	42.4183	61.9719	122.914	102.543	29.5127	44.6901	63.2562	134.128	58.5287	52.2757	92.8129
	Csa_novel-21	0.3	ugacucguaugaucuaucagugau	ugaccauuugaguaauaauaauu	Chr1	-	22047784	22048033	auuuaguuuagguuacaauaguauguguuuguuguauaaaaaccauuuuaguugauaagaaaauaguaaauacuauaacaaauaauaauaaaaaaaguaauuguaauugaugaccauuugaguaauaauaauuaaggauauaacaauaucuuuaaaaaauugcaaauauagcaaaacuaucguugauagacuuguaucguugauugacucguaugaucuaucagugauaaacuaauauuuacaacauagu	..(((((((((((((((((((.......)))))))).....))).(((((.....)))))..(((((....))))).............................((((((((.(((.(((((.....(((((((.(((((((...((((.........((((.......))))..........))))...))))))).)))))))))))).))).)).))))))..))))))))...............	-41.5	629.125	426.304	501.164	876.783	1067.65	387.882	281.175	544.553	920.116	341.931	348.505	818.441
MIR4348	Csa_novel-22	3419.2	uucgaucucuagaauuugauucuu	agaaauuugauucguggaguugau	Chr1	-	28978585	28978834	cugucuacuaaggucauugauagauacucauagagaucaucaccaauagaaaguuaaagaaauuuaucaauauucaucaaugauaauuuaaauuuuguuauauuuuguaaauauuuuucgauugcauguguuugcacgagauuuucgaagaaauuugauucguggaguugauguuauguuuuuuauugauuugaugcgaugcgguucgaucucuagaauuugauucuuugauucucucucgaucggaugu	((.((((....(((....(((.(((.(((...))))))))))))..)))).)).....................((((.(((((((........)))))))....(((((((((.............)))))))))(((((...((((((((.((.(((((.(((((((((.....(((.((.((((.....)))).)).)))..)))).)))))))))).)))))))))).....)))))....)))).	-44.2	3392.84	1834.59	2138.03	2532.02	2551.51	1680.82	1299.74	1985.69	2548.43	1112.05	1637.97	3020.64	﻿
	Csa_novel-23	2473.3	uggcggugaugauugaucugaaa	ucauuaucauuaucaucaucaucuucuacu	Chr2	+	284601	284850	aagaaugaggcuuugcucucggagaugggaggauguucccuucgcuucgaaugcuuguagagccuaugauuucuacgcgcuucugcuaccauuuccaucucucuaucucucucucucucuaucucuuucuucucuaucauuaucauuaucaucaucaucuucuacuacuacugcuacuucuucuucuucuucuucuuaguccuauuguguuggcggugaugauugaucugaaagucuauggaucagauau	.....((((((...)).))))((((((((.(((((........((...(((.((.(((((((........))))))).))))).)).........))))).))))))))..........(((((..(((....((.(((..((((..(((((((((.((..(.((.......((((....................))))......)))..)).))))))))))))).))).)).....)))..))))).	-50.6	1156.78	748.682	611.636	1212.75	1450.68	892.409	1061.39	1097.36	861.1	1158.25	1359.17	1096.88
MIR482	Csa_novel-26	1.8	aucuagaauuuaugaaaauauuuu	aaaauuuucaucuucuuucuuc	Chr2	+	6432026	6432275	uugucuacaauauuaaagacaaaucuagaauuuaugaaaauauuuuaccgacuuccuagacuuuuuuuauuuuguuacacuggccaaaaauauuugguguuuuguuauauuuaugaaaauuaaccuaaaauaaagguagauuuccauaaauauaacaaaacaucaaaauauuuacgguccguguaacacaauaaaaaaccaugaaccgguagaaaauuuucaucuucuuucuucuucauuuccaucuucu	((((((..........))))))....((((...((((((((.((((((((..(((.......(((((((((.((((((((.((((..((((((((((((((((((((((((((((.(((((.((((.......)))).))))).)))))))))))))))))))).))))))))..)))).)))))))).)))))))))....))).)))))))).)))))))).))))......................	-78.7	53.5033	19.0882	35.0276	77.8452	45.2396	32.3235	33.5176	33.0032	48.286	46.2069	0	71.7191
	Csa_novel-27	0.5	cuuagaacucaaggacac	auccuguucaaauaaggu	Chr2	+	9805126	9805375	gacaucuugauaaagaccuaaucuuagaacucaaggacacaguuguacaaccuauauaauggauccuguucaaauaagguugucuugauaaagacuuaagccaugaacuuacuagaggauuccaaggaugaauuccuugaauagagggaugaagaguucuaaauuacauagcagcugcuggaauucugacaauuucucaucuuuuaguugucuucuaugcaauaaguuucgugagaaagucaccaaauuc	....((((....(((((..(((((((((((...((((..((.(((((.......)))))))..))))))))...))))))))))))....)))).....((...(((...((((((((((..((((((.....))))))....(((((((..((((((((.........(((....)))))))))))....)))))))))))))))))....)))...))....(((((.((((.....)))).))))).	-58.1	127.301	53.0228	281.568	385.129	582.083	255.777	109.863	379.537	329.954	231.034	156.827	375.47
	Csa_novel-28	0.5	cuaaauggucuauaguauaggaau	uuuuauauuauaacaccauuaacua	Chr2	+	9823997	9824246	gaucaacaguucgaguaauagucuaaauggucuauaguauaggaauaagguuggacaucuuauuuugggaacauuauggaugcaaccuacuuuauaguuaguauaagcggaaugaucccaagacgcucauguagagacaugugagugagggcauccuauccaaugagauuguauaagaccaacuaugaaauaaucauuuuuauauuauaacaccauuaacuagcuagaacuuauuauuuugaauauaggu	.......(((((.(((..((((...((((((.((((((((((((((..((((((((((((((((...(((....((.((((((..(((((((.((((((..((((((((...((....))...))))..))))..))).))))))).))))))))))))))))))))).)))......))))))...........))))))))))))))..)))))).))))))).)))))...................	-57.7	313.64	161.189	181.874	225.341	289.533	164.428	119.174	151.265	287.033	107.816	0	244.689
	Csa_novel-29	0.4	auggcuuucaacuuaaau	uugaauugauguuauua	Chr2	+	12383780	12384029	uugaaaaaguuuauacauuugagacuugaugcauagguaacuuuuaaaagugauuguaaccaaagguuacauugcuuucuugacuuaaauuaugauuuucauacaauauuggucaaaugaauuucagauaguuaagucgaaguuuaaaaguauaaaucaaaaguguagaugacuauagaaauguauuugaauugauguuauuauagcauuauggcuuucaacuuaaauaguuucaauuugaaccgaugau	........((((((((.(((((.(((((.....))))).(((((((((((((((.((((((...))))))))))))...(((((((((....(((..(((((..............)))))..))).....)))))))))..))))))))).....))))).)))))))).......(((((.(((((((.((((.(((((.........)))))..)))).))))))))))))................	-48.3	121.766	392.369	51.1942	188.467	72.3833	163.023	93.1043	132.013	72.429	295.724	2997.14	135.001
MIR6267	Csa_novel-30	0.4	ucacugauagacuauauuguaaau	uaugacaaaucuaucagugau	Chr2	+	15915872	15916121	uuuuaucgaugauguaagucuaucacugauagacuauauuguaaauauuggucaucacucauaugacaaaucuaucagugauaguuuuucuauauuugcaauuuuuuuaagauguugcuauauccuuaauuauuauugcuaaaauagucauuuauugcaauuucccuaauuauaacuguaccauuacaaaaauaauaauuaagaauauaacuauuuaaauuuuuuuguaaauauagcaaaauuauaauug	...................((((((((((((((.....((((..((((.(((....))).)))).)))).))))))))))))))((((.((((((((((((....((((((..((...(((((.(((((((((((((.....(((.((((.((((................)))).)).)).))).....))))))))))))).)))))))..)))))).....)))))))))))).)))).........	-50.6	769.34	447.513	576.608	770.258	793.201	418.8	314.693	577.556	871.83	394.299	383.355	860.629
MIR5225	Csa_novel-31	0.5	ucugucgcgaauaaaauauuugac	cauauuuuauauuaugacaacaa	Chr2	+	22374940	22375189	ugguauaggacgauaguuauuuucugucgcgaauaaaauauuugacaguuauuuaccgucauagaagcgaaagucauagaaaguuauuucaugacaauuuuugaaaacugucacaauaaguuuuuuaugauagaaaauaaaugucguugauuauuauuuuaugacaauaaauaacugucauauuuuauauuaugacaacaaauaauuguuaucauuugcguauuaacgacaauuuauaauuuuaaaaaau	........((.(((((((((((..(((((.((((((((((..(((((((((((((..(((((((((((((..((((((((((((((((...(((((.(((....))).))))).))))).)))))))))))............)))).........)))))))))..))))))))))))))))))))).)).)))))..))))))))))).))..((((((....))).)))..................	-59	70.1077	23.33	67.3608	135.205	102.543	36.5396	24.2071	74.2572	80.4766	15.4023	0	101.25
	Csa_novel-33	0.3	aauuuaaaaaauguagugacauga	augacaccucauuuuuguauauugu	Chr2	-	8837704	8837953	auacacuuucauuuaagcuuuaaaagcaucccuuuaguuucuaaauuuuaauuuguaacgauuuaguuuuagagaaauugcauuagaugacaaaaauauuuagaaaaaaacagucuauaugacaccucauuuuuguauauugugaauaugguaaauaugaguaaugaaugaaaucagauggcuauuuaaauuugcuauuuugcaauuuaaaaaauguagugacaugagucauauugaguuuaaugauuuu	........(((((.((((((.....(((...((((((...((((((((((.....))).)))))))..))))))....))).....(((((.........((((.........))))((((.(((..(((((((....((((((((.(((((((((.((((((.....((....))......)))))).)))))))))))))))))...)))))))..))).)))).)))))...)))))))))))....	-42.4	345.004	224.817	351.623	589.985	413.188	286.695	283.037	330.032	442.621	409.701	156.827	459.846
	Csa_novel-35	0.3	uuuacaacaugaucuaucggugau	cuauagacucguauugauaaacc	Chr2	-	12345562	12345811	acuuuuaaaaaaaguuuauacuaauacuucaucaaucuaauuuuuguuuucauucaucuagcuacuaugcacaaacaauaauaauaaaaaauaauuauaauugaugaucauuuuaggaauaauaaugaaugauauaacaacauuugaaaaaaaaaauuaaauauaacaaaauuaucgcuauagacucguauugauaaaccaauauuuacaacaugaucuaucggugauagauuucuaucguugauagagu	((((((...))))))..........((((.((((((.((((((((.((((((........((......)).....((((.(((((........))))).))))...(((((((.............)))))))...........)))))).)))))))).............((((((((((((.((((.(((.((((......))))))).))))))))).)))))))(((....))))))))).))))	-36.3	1112.5	555.679	688.427	1106.22	1097.81	681.604	545.591	800.328	1134.72	622.253	400.781	1202.35
	Csa_novel-36	0.4	cugauagacuauguuguaaauauu	uugucaacuucuaucaauaauaga	Chr2	-	12546530	12546779	cauauauggauuguuuuuuucggcaaauuguuauuuacauuuuauauucaaacgaagcacauacuaauuuugucuuuuaacaauuuuuuuguugagauaguuguaaauuuagcaauuugauucaaaauaauuaaguauauacauuuuaaaaaauguacaaauauagcaaaauuugucaacuucuaucaauaauagaagucuauacugauagacuauguuguaaauauuguuauauucuuucaaauauuag	..(((((.(((((((((......((((((((((((((((..((((.(((((.((((.........((..((((......))))..))))))))))))))).))))))..))))))))))....)))))))))..)))))(((((((....)))))))..((((((((((.(((((.((((.(((((((...((((....))))..)))))))....))))))))).))))))))))..............	-48.5	682.628	262.993	357.012	655.539	714.786	282.479	216.002	332.782	547.241	252.598	331.08	675.003
	Csa_novel-39	0.8	ucuaaacgaucguguaccaauauc	auauuauugugugcuaagauc	Chr2	-	21554730	21554979	ucuaaacaaucguuuaccuagaucuaaacgaucguguaccaauaucuaaccaaucuuggaacaagauuguguaccaagauaaauuuagacuuuguauauuauugugugcuaagaucauuuagauuugguaucaaaauuggauaccaauaucuaaacaauguuguguacuaaaauuguuuggauuugguacaagauuauauaccaaaaaucguuuuaccaaaaucugaacgaucauguaccaagauuuuca	..(((((....)))))....(((((..(((((.((((((.((..(((((...(((((((.(((......))).)))))))....)))))..)))))))).)))))......))))).(((((((((((((((.......)))))))).))))))).(((.(((.((((....(((((((((((((((((...((((..........))))....)))).)))))))))))))...))))))).)))....	-66.5	1322.82	795.342	1041.4	1778.15	1740.22	1002.03	709.455	1265.12	1695.37	1084.32	470.482	1750.79
MIR2592	Csa_novel-40	142.1	augagacugaucuaaacaaauuuu	auauuucuuuagaaucuucucuau	Chr2	-	22466480	22466729	aaaccuacaagguaauccuacaacauaagcuauaucuggucuagugcaaucaacaacauaucucaaacugucgauaaugcuuccauauuuugguugguuaacacuaucuucaguguucuugaacaacuuaacacuaggaucguagaauauacauacugguuuacuaucaaaguaauuauauuucuuuagaaucuucucuauguaaugagacugaucuaaacaaauuuucuuuucagaucaaguaauuuuu	..((((...))))...............(((..(((((((..(((....((((.(((.........((((..((((.((...(((.........)))....)).))))..))))))).))))...)))..))(((((..(.(((.....))))..)))))(((((.....)))))....((((.((((((.((.((((........))))..)))))))).))))........)))))..))).......	-37.9	86.7122	31.8137	53.8886	86.0395	66.3514	33.7289	37.2417	46.7545	128.763	33.885	34.8505	71.7191
	Csa_novel-41	0.4	aucggucuagacuucuaaaagugu	auuuuuagaaguuuuaagggccaaauaa	Chr3	+	404084	404333	uuucaaauauaaaaauuaagucaucaaauuuaucuaaauuuuaaaauuagaccaucaaacucacauuguuguacaaguuauacugauuauaugaguuucgauuucaguuuguaucauuuguugguccaauuuuuacguaaaguuuaaugauccaauuuuaacauuuuuagaaguuuuaagggccaaauaaacccuuaaacuuuuaucggucuagacuucuaaaaguguuaaaauuucagacccucaaauu	...................(((((..........((((((((((((((.(((((.((((.......((..((((((.....(((((.................))))))))))))))))).))))).))))).....))))))))))))))..(((((((((((((((((((((((...(((((..(((((..........))))).))))))))))))))))))))))))))))...............	-48.6	640.194	356.313	414.942	585.888	573.035	278.263	214.14	354.785	533.828	335.77	505.332	675.003
MIR5643	Csa_novel-42	1.1	uuuggcuuguaaaaccuuaua	uaagguuuuacaagccaaagu	Chr3	+	6348181	6348430	uaaggccagaaauaaaaacuaaaugcucaaauacuuuauuuauaaacagaaauuuucauugauuugaugaaauuauaagguuuuacaagccaaaguguuacaaaaacauaaggaauggaguauggcuggagaagauagcgccuacgaaaguucuuuguaacuauuucuuuuccauaguuugugucgaugaagauguuuuuguaauucuuuggcuuguaaaaccuuauaagaugaugaauugaaauaucac	.....................................................(((((((.....)))))))(((((((((((((((((((((((.(((((((((((((.....((.((....((((((((((((.......((((((.....))))))......))))))))..))))....)).))....))))))))))))).)))))))))))))))))))))))..(((((........))))).	-71.1	35.0539	27.5719	21.5554	20.4856	15.0799	14.0537	26.0692	35.7535	29.5081	12.3218	0	25.3126
	Csa_novel-43	70.2	augucuaucuguaauauauuuggu	aaagauacaaugauagacuuuugu	Chr3	+	9889573	9889822	aauuaguuaguagguuugcuuuuaaaaagaaacauaucauacaguauaaaacuaaguagaauuuuaggaugaacaagacuuuaaucauaacauaaauaaaauuaauaugggcuguaaauaaaaaauacucauucaauauaaaacuauuuacaaaauauaacgaaauuuauauuauaucaaagauacaaugauagacuuuugucaaugucuaucuguaauauauuugguauauuuuauaaaaacuuuuuaa	........((((....)))).((((((((......................(((((......)))))(((.............)))...................((((...((((((((........................))))))))...))))......((((((.(((((((((..((((..(((((((..........))))))))))).....)))))))))...))))))..))))))))	-29.1	62.728	21.2091	29.6387	45.0683	33.1757	26.702	3.72417	16.5016	42.9209	24.6437	0	25.3126
MIR478	Csa_novel-44	0.9	aagacgcguagguucuauuuuaau	uaagguuaaauuuguuugucucau	Chr3	+	11766103	11766352	aaucaagagauccgauugugaaaagacgcguagguucuauuuuaauauauauauauauguguguguguguaagguuaaauuuguuugucucauauuuguacaguccaaauuuaauuuuuuuuaaaaaagaauguguuuugguuugauuguguggugugaugggcauguuucuugcccacacacaaacacauauacaucgucucucuuuaguucauaaaugcaauaaacgagagagaggaccuguuucucu	.....(((((..(((.(((((...((((.(((((((..((((((((((((((((....)))))))))).))))))..))))))).))))))))).)))..(((.(((((....((((((((...))))))))....))))).)))..(((((.(((((.((((((.......)))))))))))..)))))...(((((.((((((((..(((.((.......)).))))))))))).))..))).)))))	-67.2	49.8134	16.9673	74.0968	69.651	96.5111	49.1879	42.828	88.0086	104.62	36.9655	17.4252	156.094
MIR846	Csa_novel-45	0.6	acuagucgaguacuucaauucguu	ggaguugaaggcuuggccagucu	Chr3	+	16423811	16424060	aaggguauaucauauaaaauaaacuagucgaguacuucaauucguugacauuauagauaugaucgcauuuuauaauuggaagaaacgacuugucuauuuauucuuggaguugaaggcuuggccagucuuuucuagcaggaugaauugaacaauuugauaguugguuucuuuucuguucauucugcuaugaccauuuuggucucuuucuuauucuuuuauuauuaauaauacuauuuuuauguggcaaaca	....((...((((((((((...(((.(((((((.(((((((((...((....(((((((.(.(((..(((((....)))))....)))).)))))))....))...)))))))))))))))).)))......(((((((((((((.((((((((....))))).......))).))))))))))))).(((((...)))))...............(((((....)))))....))))))))))...)).	-62.2	105.162	61.5065	68.708	94.2337	168.894	64.647	55.8626	129.263	198.509	49.2873	17.4252	130.782
	Csa_novel-46	488.7	aauauaaugguuguugaucggagu	aucggauuucaagugauuuuguu	Chr3	+	16751370	16751619	augcaaauuguuuucaauuugaaauauaaugguuguugaucggaguaauuuaacaucguuugugauuuuucuuuacuuucuuugauguguauuuuuuguuaaaucggauuucaagugauuuuguuuuaguuuuuauacuuaccaugugauuuucauuuuuuuucaauuuuuuugcauauuuauuguaguuuauugacuaaauaaauauucgaacaauauaacucaauguauuauuacaaaguauaucaac	...(((((((....)))))))(((((.(((.((((..((((.((.((((...((((((...((((.......))))......)))))).........))))..)).)))).))).).))).)))))..(((..(((((((....((((((..(((((..........((.((((.(((((((((.(((((....)))))))))))))).)))).))........)))).)..)))))))))))))..)))	-39	256.447	201.487	300.429	483.46	630.338	137.726	217.864	261.275	496.273	385.057	191.678	535.784
MIR2108	Csa_novel-47	0.4	aaaagaucuucguuauguuuauga	cuaaaaaaaguaaaugauguucuuuuau	Chr3	+	17657767	17658016	uucugguaaaauauugugacaaaaauauauuuuuaaauuuuugaaacaauuuuauaaaaguaaaugaguucucaaccaauauaacgaaaauaaauuuuguuuuugguaguuugguuagaaaugugaguaauuuaucaauuuuucuauuuaaaagaaaacucucuaaaaaaaguaaaugauguucuuuuauauuuaaagaaauauaaaagaucuucguuauguuuaugauuuuucuuuaaauaaucuuuca	.....(((((((..(((..(((((((.((....)).)))))))..))))))))))((((((..((((((((((((((((..((.(((((((((...))))))))).))..)))))........)))).)))))))..)))))).((((((((.(((((.((..((((.......(((((.(.((((((((((((....)))))))))))).).)))))...)))).)).)))))))))))))........	-47.3	25.8292	31.8137	14.8194	28.6798	30.1597	19.6752	13.0346	30.2529	34.8732	24.6437	17.4252	29.5314
	Csa_novel-48	0.4	uuuuguucgucuugacuaauuuca	aaauuagucuaggguaauaug	Chr3	+	17889981	17890230	uacaaacaaaggcuucuaucucaccacuugacauuccacuaacuauuaguggaguaggugucucacaugcaugaagccacuugcaagucacaugcaacacuggcaugugaugagcuugccaaaucucaacaaauuagucuaggguaauaugauaauuugacauuuuaaaucaaaaaauucaaacuucaaaucaacuuuuuaucauuuuguucgucuugacuaauuucaaccuccgagcaugaaucuacau	..........((((((........(((((...((((((((((...)))))))))))))))............)))))).(..((..(((((((((.......)))))))))..))..)............(((((((((.(((..(((((((((((((((.(((((.......))))))))))...............)))))))...)))..))).)))))))))........................	-53.4	175.269	142.101	142.805	229.439	214.134	140.537	135.932	173.267	238.747	129.379	121.977	210.938
MIR1511	Csa_novel-49	0.4	uaaccuagcucugauaccaug	cgguggcggcuagguuaga	Chr3	+	20490216	20490465	gcgguggcggcuagguuagauuuaaccuagcucugauaccauguaaauuauuuugaauaauuguguauuucauuaauauauuuucaguaauacaaaguguacauauaccgaaaauaaugcaaccuauaagaaaagaauaaauacaauaauauacucuaagauuauggucaaauuacuauaauuuugguaauacaauuaaagauuuaaaaaugagauaauuaaaaaaaauuacuauaaagugauuguucuu	..((((..((((((((((....))))))))))....))))..........((((((((((((((((............(((((((.(((.((((...))))....))).))))))).......................................(((((((((((((......)))))))))))))..)))))))))....))))))).................(((((((....)))))))......	-44.7	14.7595	6.36274	8.08329	12.2914	18.0958	9.83758	7.44835	2.75027	18.7779	258.759	1481.15	426.096
	Csa_novel-50	0.3	aucguguaucaauaucuaaacaau	uuagauuuugguacacgauua	Chr3	+	26226502	26226751	gucuauaugagauaggcgacuaaucguguaucaauaucuaaacaaucuuggaacacgauauuauaccaaaucuaaaucuaaacgauauuguacgaaguucguuuagauuuugguacacgauuauguagugaaaaaagagaagaaaaaaaauagagaugaugaagaaaaaagaaauucuaaaauaggaaaugagaaaaucacaaacaagaagaagugaaaauauaaagaagaagaaguaauaauauaaaga	((((((.....)))))).((((((((((((((((.((((((((...(((.(...((((((((.....................)))))))).).)))...)))))))).)))))))))))))).))................................................((((......)))).........((((............)))).................................	-42.3	337.624	222.696	408.206	676.024	790.185	261.399	223.45	442.793	708.194	243.356	69.701	767.816
MIR818	Csa_novel-51	331	auuuaucauaauagacguagaagu	augaaugucuauuaucgauagauu	Chr3	+	31562270	31562519	auaaauaaaguaaaauuuuauaauuuaucauaauagacguagaaguuuaugaaugucuauuaucgauagauuuuaaaauuuuacuauuuuguaaauauuuuuguuuaucguaugaaauuaauucucuaagaaacuauaauauuuuaguuaauuaauaggguuaaaauacaauuuugaaucauguacuugacaguuccuuuaaaauucucuauuuuauauuuuaaaagauuagaauuuaguaccuauauuc	........((((((((((((.(((((((((((((((((((............))))))))))).)))))))).)))))))))))).....(((((((....))))))).........((((((((.(((..(((((........)))))..)))..))))))))...........((((...(((((..............(((((((...(((((.....)))))....))))))))))))....))))	-46.6	151.285	46.6601	111.819	229.439	238.262	66.0523	78.2076	134.763	262.89	113.977	104.551	194.063
	Csa_novel-52	0.4	ugguguuuggaaugaaguuug	uccuccacucccuuucauccacauc	Chr3	+	33902378	33902627	agaauuaaggucaaagaaaagaugguguuuggaaugaaguuugauccaagaucccuccuccacucccuuucauccacaucucuucuacuuucguuuucuuuuuauauauauacauguauauauauuaauucucucauuaauguuuacccuauaaauucuuucccuaguuagaacaauaauuaacaauaaagggaagaagguuuuucuuuuucuuuuucccuuuuuuuguuuuguuugggguuucauuuag	(((((((((((...((((.((((((((...(((.((.((...((((...))))....)).)).)))....)))...))))).))))))).............(((((((((....)))))))))))))))))...................(((((.....((((((.((((((((...........(((((((((((((..........)))))))))))))..)))))))).))))))....))))).	-50.8	215.858	171.794	246.54	163.885	135.719	304.965	243.933	286.028	268.255	206.391	209.103	253.126
MIR166	Csa_novel-53	0.3	acuguuauuugguucaagaucgug	aaugaucaugugucaaauauaaac	Chr3	+	35683452	35683701	aauuuuuuuauauguuuuuuaaacuguuauuugguucaagaucguguggcuaguguuucaaauauaaaaaaucguuagaauauuugauugccaaauguaaguccaaaucuaaacgaucgugucaaaaaaucucgaaaaaaaaucguugagauuuggcuaccuuaauuuaaacgaucaaaucuaaacuaucauuauucaaaucuaaaugaucaugugucaaauauaaacuauugcauacaaaagaaucuaa	.((((((((.(((((............(((((((..((.((((((((((.((((....................(((((...((((((((.......((((.((((((((.((((((((.(.........).))).......))))).))))))))....)))).......))))))))))))))))))))).............)))))).))..))))))).........))))).))))))))....	-41.8	723.217	525.986	755.788	1368.44	1058.61	576.201	648.006	921.34	1153.5	945.701	331.08	1172.82
	Csa_novel-54	0.3	aauaaaauaugugugcuaugaacu	cccaaagacauauauuuuaucau	Chr3	+	35889265	35889514	cguuuuugucauuuuugcaaauaauaaaauaugugugcuaugaacuuaauuaaaauuuaaaucccaaagacauauauuuuaucauauccauacuucaacuaagcuagguucccaaaugguaacaacacgcuagucaacaagucaaguuaguuugaaaauaaugagaaauacgaauguuugaugucaucuacaugaaaaaguagcccgaaaugcaaaacuaagaaugcauaaaugauguuaaacuuuaauc	(((.(((.((((((((.(((((.(((((((((((((.((.((...((((.......))))....)).))))))))))))))).........((((..((((.((...(((.((....)).))).....))))))....)))).......))))).))).))))).))).)))...((((((((((((((((........))))......(((((..........)))))..)))))))))))).......	-43	634.659	349.951	494.428	864.492	793.201	392.098	355.659	519.801	767.211	545.241	209.103	810.004
MIR6217	Csa_novel-55	0.4	aaaauuaucgcugauagacuugua	aauggucuuggggcgauuugagau	Chr3	+	36941707	36941956	guaaauuuggaugauacucauagaccaauauuuacagcaucuauuaccgacagaauuugauaaauuuggcuauguuuacaauucuuuuaaaauauuacuauguacuugauuauuuuguaacuaauggcuaaauuuacaauuaucuuuaauuauaauggucuuggggcgauuugagauauaacaauauuuagcuauaaauauaauaaaauuaucgcugauagacuuguaugagugauagauucguaugguc	((((((((((((((...))))...)))).))))))...(((((((((....(((..(((.(((((((((((((..((((((.....((((.((((....))))..)))).....))))))...))))))))))))))))...)))....(((((..(((((...((((((....(((......(((((((....)))))))......)))))))))...)))))..))))))))))))))..........	-51.1	1424.29	935.323	2476.18	5473.75	4780.32	1226.89	769.042	1644.66	2814	1601.84	365.93	2640.95
	Csa_novel-56	83.4	guuaaugaucauaagauaagacgu	guuuuaguuuauagugugaaugcu	Chr3	-	1443505	1443754	guuguuuaaaaguuugugaaacuccaauagugauuuuguucuauguguggaauaauuugagacaccuuaaauuauuugauuaaauggauugguguuuguauuagaaauagauuccacuuuuuuucuucuuuuucacauuuaguguuauagguuucgaaauuuuaaauuuuauaaacguuuuaguuuauagugugaaugcuuuguguuaaugaucauaagauaagacguuuuuuuuucuuuuaacuuuaau	...((((((((.....(((((((..((((.(((...((((((((..((.((((((((((((....)))))))))))).))...))))).(((.((((((.......)))))).)))..................))).))).))))...)))))))...)))))))).....((((((((((.(((((.((...(((((...)))))....)).))))).))))))))))....................	-41.7	92.247	46.6601	22.9027	20.4856	24.1278	25.2966	29.7934	5.50053	45.6034	24.6437	0	16.8751
	Csa_novel-57	5127.4	uuuacaacaugaucuaucggugau	acugauaaauuuguaugaucuaac	Chr3	-	2918838	2919087	ugucuugaacaacuuuaaugcuuuggcaauguuauauauauagacaaugaagcgauuggaggggacucauaaaauguuuuuaaauuauaacugaugaccauuuuauaaauaauaauuaaggauacagcaacauuuaaaagaaauugcaaauauagcaaaacuaucacugauaaauuuguaugaucuaacaaugauagaucaauauuuacaacaugaucuaucggugauagacuccuaucauuuauagaau	(((((.............(((....))).............)))))(((((..(((.((((...............(((((((((.....(((.((.((...((((.....))))....)).)))))....)))))))))...((((.......))))..((((((((((((.((((((((((((((.......))))))).....))))....))).)))))))))))).)))).))).))))).....	-44.7	1138.33	570.526	719.413	1184.07	1152.1	691.441	566.074	836.081	1174.96	634.574	400.781	1248.76
MIR2108	Csa_novel-58	238.9	uuuaauguauuggauuuacggauc	cuauaaauugaagacaaaua	Chr3	-	3248574	3248823	uggcuaaauuugcaacuaucccuuuaauguauuggauuuacggaucaaaaugagcuauaaauugaagacaaauaaaaaauuaaauaguacaguuucuaugugaauugaauuuacgauauaaauacauugaagacaaauaaaaaauuaaauaguacaguuucuaugugaauugaauuuacgauauaaauaccauaaacauauuuuacacaacaaaaaaaaaaucaauacacuuuauuuuguguacuggauu	..((.......))....((((......(((.((.((((((.((.(((...))).)).)))))).)).))).............((((........))))(((((((.(((((((.(((.((((.................................)))).)))))))))).)))))))..............................................(((((........)))))..)))).	-28.9	114.386	116.65	102.388	208.953	96.5111	94.1597	76.3455	90.7588	158.271	101.655	34.8505	88.5941
	Csa_novel-59	0.5	aaucuaugugugauaaaucuguau	uuaucaaugauagauuuug	Chr3	-	6094700	6094949	aaaauauuuacaaauauagcaaaaucuaugugugauaaaucuguauuguugauagaucaauauuuugcaacauggucuauuaaugauaacauuuuaucaaugauagauuuugacuaauuuuacuauauuugcaaaaaaaauuaaaauaguguuauauucuuaauuauuuugaauuuaauuauauuuacaacuauguaaaaaauaaaauauauaaacgggaauucuggaucccaaccagacucuggaauau	...(((((..(((((((((((((((((((...(((((((....((((((((((((((((.............))))))))))))))))....)))))))...))))))))))..........))))))))).........((((((((((............))))))))))...........((((((....)))))).................((((........))))..((((...)))))))))	-55	84.8672	31.8137	115.86	196.662	217.15	42.1611	40.9659	71.507	155.588	113.977	69.701	105.469
MIR5014	Csa_novel-60	389	cacuuuggcuuguaaaaccuu	guuuuacaagccaaagaauu	Chr3	-	6348235	6348484	uuuguaaaaguucauaucagaaaaaggagauucaggcuggaucacauuuuugaagugauauuucaauucaucaucuuauaagguuuuacaagccaaagaauuacaaaaacaucuucaucgacacaaacuauggaaaagaaauaguuacaaagaacuuucguaggcgcuaucuucuccagccauacuccauuccuuauguuuuuguaacacuuuggcuuguaaaaccuuauaauuucaucaaaucaaugaa	......(((..((((.(((((((..(..((((((...)))))).).))))))).))))..)))............(((((((((((((((((((((((..((((((((((((.......((.........((((.((((..((((..(...((....))...)..)))))))).)))).......))........))))))))))))..))))))))))))))))))))))).(((((.......)))))	-66.5	199.254	84.8365	94.3051	135.205	208.102	95.5651	91.2422	121.012	174.366	101.655	17.4252	236.251
MIR6026	Csa_novel-61	0.4	cuaucacugauagacuuguaucgc	uguaacauggucuauuagugau	Chr3	-	8104417	8104666	gugugacguaaugagauuuaaauauuuuaauaucacuaaagugaacaauaauauacaaauacgaaaauugcaauggaugauuauuuuaugaauaauaauuaaagauauaguaacauuuaaaaaaaauugcaaauauagcaaaacuaucacugauagacuuguaucgcuguugacuucauaugguauaucaguuauauaccaauauuuguaacauggucuauuagugauagaccuacaaaacugagcaauc	......((((.((((((......))))))...((((....))))...............))))...(((((..((((((.(((((.(((...............))).))))))))))).......((((.......))))..((((((((((((((((........(((((.(......((((((((.....))))))))......)))))).))))))))))))))))..............))))).	-45.9	2523.88	2042.44	2897.86	5412.29	5154.3	2275.29	1821.12	2953.79	4887.61	3360.78	1794.8	4353.77
	Csa_novel-62	0.3	uuugcuaccguaucuaaauauuuu	aaaauauuuccacuguauagcaaa	Chr3	-	10400632	10400881	uauugaguuuuaaaaauaaauaauuuuacuauuuaaacuucauauaacaucauucaacaacaaaauucauuauaauuucuauacaaacuauaaauauuuacaaauuauaaaaaauaguaaauuugauaaaauauuuccacuguauagcaaaauuuuagauuauauuuauaacugauaaauuucuaucauccauauauuuaaaauuuugcuaccguaucuaaauauuuuaaauuauuuuauuacgugaaau	..((((((..(((((........)))))..))))))..(((((..........................(((((((((.((.................)).)))))))))....(((((((.....((((((((((........((((((((((((((((.((((.......(((((......)))))...))))))))))))))))))))........))))))))))......))))))).)))))..	-29.7	75.6425	21.2091	21.5554	20.4856	84.4472	25.2966	24.2071	30.2529	42.9209	9.24138	17.4252	63.2815
MIR393	Csa_novel-63	0.8	aucgugcgaucccuuaggaau	uccaaagggaucgcauugaucc	Chr3	-	12618376	12618625	caaccaaaguuuaauuucugauacauacauacauauauauaaucuaacaaguucucuuuucuucaauuucuucuucuucaccuucuuccauaguuugagaguaugaaucuuuggugcagguggagaguuccaaagggaucgcauugauccaauguuugucuugucuuaucaaugauauguuggaguugauucucgaucaauuauuggaucgugcgaucccuuaggaaucuuccauuaguagcuagcucua	.......((((......(((((..........................(((....)))................(((((((((.(..(((.((.((.(.....).)).)).))).).)))))))))(((((.((((((((((((.(((((((((.(((..(((....((((((..((...))..))))))...))).))).))))))))))))))))))))).))))).....))))).....))))...	-65.8	57.1931	95.4411	9.43051	4.09712	0	50.5933	33.5176	24.7524	16.0953	33.885	17.4252	0
	Csa_novel-64	0.4	agacauugauagacacugauaugcu	agucuaucuguagcuaucaucgau	Chr3	-	13827495	13827744	auuuuuagauucuaucaauaaaagacauugauagacacugauaugcuuccaucaauguuauugauagacagugauagaagucuaucuguagcuaucaucgauagaauucgaauauuguuauagcuaguaaauauuuuaauuaauuuugcuauuuuuuaaaaugacccuuuuuuuauaguauauuuuccauauauguaaugugguuuauucgcaauaaucuauucuaauuaaaauacauacuuugauauuc	.......(((((((((............((((((..((.((((.(((((.((((.((((.......)))).)))).))))).)))).))..))))))..))))))))).(((((..(((((.((.((((((((((((((..(((......)))..)))))))).......................((((((.....)))))))))))).)).))))).)))))..((((((........))))))....	-47.2	304.415	258.751	378.567	569.499	573.035	272.642	210.416	302.529	429.209	363.494	453.056	451.408
MIR2592	Csa_novel-65	0.3	aacgaucguguuucaaauauaaac	uuguacaccaaauauaaacgauuguaca	Chr3	-	14437062	14437311	agauauuggauuguaaaagguaaacgaucguguuucaaauauaaacaauuguacaccaaauauaaacgauuguacaccaaaucuaaacgauuguaucaacaaauuuuaaaaaaaaaaucagauuugacuacccuaauuuaauugauacagaaaaaaaucauuuagauuuuuuacacccaaauauaaacuaucaaaucuaaacgauaguuuuacaaauauauuaugcacaaugaaugucaauuaauuacaa	.((((((..(((((....(((..((((((((((((....(((((....)))))....))))....))))))))..)))(((((((((.((((((((((((((((((.............)))))))...............)))))))).......))).)))))))))...............((((((((..........))))))))................))))).))))))............	-37	413.267	193.003	281.568	573.597	533.827	191.13	143.381	327.282	429.209	295.724	104.551	540.002
MIR167_1	Csa_novel-66	199.1	uuggauuacgguacaaccuaacu	auuagguguaugauucauguaaag	Chr3	-	15316049	15316298	aauuuauaccucauauuuuacaaaaaaaaaaaaaaaaagaagagaaaucgaagaaacaaaaaaaaaaaaaaaaagaagagaaaucgaagaaacaaaaaaaaggaaaaaaaaaaaacuuuauuuuugaaaguauauuagguguaugauucauguaaagaaaauauuuauacaaaaaaaaaaucaauacaauuuuuuuugugaaagcuuggauuacgguacaaccuaacuaaaaaaugauuuugaauacaau	.(((((....((((.(((((...........................((((................................)))).....((((((((((.............)))).))))))........((((((((((((((((.((..........(((.(((((((((((...........)))))))))))))))).))))))...)))).)))))).))))).))))...))))).....	-24.14	101.472	82.7156	94.3051	45.0683	96.5111	88.5382	59.5868	68.7567	67.0639	86.2528	34.8505	63.2815
	Csa_novel-67	0.5	uacgaaucuauuuggaaugacuuu	agucauuucaaauaggucauucguaau	Chr3	-	18431584	18431833	uucuuuuuguaaguuuacuuccuacgaaucuauuuggaaugacuuucuaaguaauugaaaaauauaacaacaaacaaaguguuuguaagaacuuauaaagucauuucaaauaggucauucguaaucaucuuucacccuuuuguaauguaaaaaaauaauagcauuacguucuuaaauggauaaauuuaauauaacuaacuuauaacaaucaaauaagguuaaaaggugagguugaaccuuuuuugaaugg	......(((((((((.......((((((((((((((((((((((((.(((((..((.............(((((((...)))))))))..))))).)))))))))))))))))))...))))).................((((((((............))))))))...((((((......)))))).......)))))))))((.(((((.((((((.((........)).)))))).))))).)).	-54.8	127.301	99.6829	56.583	20.4856	36.1917	78.7007	54.0005	22.0021	42.9209	33.885	52.2757	29.5314
MIR8674	Csa_novel-68	0.4	cacgauuuaguaugcuaugacauu	uguuaugaucguauacua	Chr3	-	25463946	25464195	uugaugacaguuaugaaaaugucacgauuuaguaugcuaugacauuuuuuuuccuugucaaggauaguccaaucaugauaguuuuuauaaaauuaaauugucauuguuucaauauugaugacaguaaaaaauguuaugaucguauacuaaaacauuuuuucccuguuuauauuccucaauuuuuguuuuccucaucgcucugcuauuacacuaacaauuucaauaacaauaauguucuaauacaucacac	.(((((((((....((((((((.....(((((((((((((((((((((((....((((((..((((....(((.((((((((((..........)))))))))).)))....))))..)))))).)))))))))))))...))))))))))))))))))...))))................(((((.........((...)).........))))).......((((....))))......)))))...	-47.4	110.696	59.3856	45.8053	69.651	99.5271	36.5396	35.3796	88.0086	118.032	18.4828	104.551	101.25
	Csa_novel-70	0.3	acaugaucuaguagagcaguggcu	uggcugguucuuucuagauuaaaguuu	Chr3	-	29657367	29657616	uggacgagugauauaaauugauacacuauuugaaucucuaaaauaaaauaaaaaaucucacaauauaauuuuaguugauucaaacuucaauauuauggcugguucuuucuagauuaaaguuugauucauauuacacaauaauuuuuuuaaaauaaauaaguuuaaauaaacauuuuaaauacucaaauaucauaauuuaaacaaacaugaucuaguagagcaguggcuaguaagucuacgucucaaacuu	.(((((((((.(((......))))))).((((((((.(((((((.......................)))))))..))))))))......((((((.((((.((((..((((((((..(((((......((((............((((((((......((((....)))))))))))).............)))).....))))).)))))))).)))))))).).)))))......))))).......	-39.6	35.0539	21.2091	8.08329	45.0683	36.1917	8.43221	1.86209	19.2519	29.5081	18.4828	0	8.43754
MIR1862	Csa_novel-71	222.6	gcgguucgguuugguuuaagacgu	uugaaaaccaaaccgaaau	Chr3	-	32445329	32445578	aguuuucaauuuaacuuuauuaagacagauuaaauaaguauuauaauauuuuauagcuauuuuguuuuauaucacaaaacugcuaaaaaaaaauauuuuacaaauaguuucuacgaaggauguucaaaaaauaguugaaaaccaaaccgaaaucaaauguacaugguuuaauucgauuuguguugaauugaaauugauucuuaugcgguucgguuugguuuaagacguuaaaccgauucuaaaaccaaac	.(((((.......((((..((((......))))..)))).........((((.((((..((((((........))))))..)))).))))...((((((...((((..((((....))))))))...))))))(((..(((((((((((((.((..(((.......(((((((((((....))))))))))).........)))..)))))))))))))))..)))..............))))).....	-43.6	129.146	114.529	56.583	53.2625	99.5271	81.5114	61.4489	71.507	72.429	104.736	156.827	160.313
MIR408	Csa_novel-72	177.2	auuucaauggaguagagcauggga	aacauaagcauucacauugg	Chr3	-	36603378	36603627	cgugacaaacuauaauaaaacaauuucaauggaguagagcaugggauguaccuaacuauuuucgaaaagacaaccacauuaugacaacugcaacauaacauaagcauucacauuggaauagcgauuuaaaauauacauacguuccagagauuauaaaacucacaaucacguaguaacauguauacaaauaaguuuagggauaauucaaacugaccuguuuagggaaagaaugagcgaagagauaaucucu	(((..((...............(((((((((((((.(...(((..((((...........................................))))..)))...))))).)))))))))...((((((...(((((((((((....(((.........)))......)))))......))))))....))))))....((....))...((..(((.....)))..))..)).))).(((((...)))))	-29.32	71.9527	33.9346	74.0968	176.176	132.703	47.7825	52.1384	46.7545	88.5243	58.5287	139.402	75.9378
	Csa_novel-73	0.3	auacuauggugauagaagacugug	auucuaucacugauagugguugau	Chr3	-	38125941	38126190	aauauaacaaaauuaaccauaauauuuauaaaauauaaucacauaucacaaucuauuuacaauagaucacacaaguaaaauauacacuacuauucguguuuauuugugauagacauaaacaaaucaucauauuuuuucauuuauuuuaaauaguauauuuuacaaaauauuuacaaacaaauucuaucacugauagugguugauauacuauggugauagaagacugugaaagauauaauucaaaaauaaa	..........................................(((((...(((((((...))))))).......(((((((((((..........(((((((((...))))))))).............(((((.............))))))))))))))))......((((((......((((((((((.((((((.......))))))))))))))))...)))))).)))))..............	-38	79.3324	67.8692	171.096	520.334	428.268	68.8631	54.0005	148.514	405.066	107.816	0	253.126
	Csa_novel-75	0.4	cuaucguuaguagaaguuugucau	gauauaagucuuuaucgauguuu	Chr4	+	5336597	5336846	aauuauaauaauuuauagaaaucuaucguuaguagaaguuugucaugucuauuagugauagaaauuuauagaaaucuaucauugauaaaaugugauauaagucuuuaucgauguuuuuucuuuuucuuuuguuguuucuguaaauaguucaacauuuuuuuuguugaggcaaacuucuccuuuaguuauuugauguauuaaaauuagaaauuaaucauaauuuugauuuucauagauuuuucuaugugca	..........((((((((((((.(((((.(((.(((....((((((((.(((((((((((((............)))))))))))))..))))))))....)))))).)))))....................))))))))))))..(((((((.......)))))))(((((((........)))).........((((((((((((......)).))))))))))...((((((....))))))))).	-51.8	110.696	74.232	56.583	65.5539	63.3354	68.8631	63.3109	57.7556	77.7941	61.6092	87.1262	143.438
	Csa_novel-76	0.3	ugugaucuaucguagacuugugau	uauaaucuauaugaauaauccucaau	Chr4	+	7582459	7582708	auuucucaauaauaaauuuuguuggguaauaauuucauauuuucuaaaauuuauauaaaauaauauuuuaaauaacaaaauuuuuaaaaaaguauguacauaucgaucgaaaaauauuauaaucuauaugaauaauccucaauagaccaaguagaauaucuucaugauugauacuuguauauacaguuaauuaucuugauuuauugugaucuaucguagacuugugauauuuuuuuauuauaguuuauaa	....((((((((......)))))))).........((((((((..(((((((((.((((((...)))))).)))....))))))....)))))))).((.(((.(((.(((((((((((((((((((..((...(((..(((((((.((((............(((((((((...(((....)))))))))))))))).))))))).)))...))))))).)))))))))))))).))))))))......	-38.8	119.921	101.804	80.8329	45.0683	84.4472	61.8362	50.2763	66.0064	83.1592	43.1264	34.8505	135.001
	Csa_novel-77	0.4	acgauuguguugacuaugguaagu	uuauuaugguaaacgaucauau	Chr4	+	11154523	11154772	aagauuguguucaccaugcgaaacgauuguguugacuaugguaagugauccuuuagauuacaucaacauuaucauguaguucuuuuuaaacguggaaaaauuagaggcuucaaauuuaaacgaucauguuuauuaugguaaacgaucauaucgagaaugguuaaacgaucauucagaucauaucaaagugauauuuaaaugauucugauacuuucaaauaugagaaagaugaaguaccuucaaauuagaa	..((((((....(((((.(((...((((((....((((((((((((((((.((((((((...((.......((((((............))))))........)).......)))))))).))))))..))))))))))..))))))...)))...)))))...))))))..(((((((((((((...)))))......))).)))))..(((((........))))).(((((...)))))........	-50.8	147.595	82.7156	215.554	356.449	455.412	163.023	154.553	308.03	313.859	332.69	69.701	421.877
	Csa_novel-78	4.8	acuuuuuguugugacuugaacaug	uguucaagucacaacaaaaaaggug	Chr4	+	14375029	14375278	auuuuagccucaaaaucaaacuugcuccccccaacuaaaacuucaaguugauuucuuuuuuucauguucaagucacaacaaaaaagguggugugugaaggaauuggucuuucaacaaguucaaaugaagauuuaugagucaagguuacaaaagcccacaaaccuucauuugaacuugcuggaagacuaauuucuucacacaccaacuuuuuguugugacuugaacaugaaaaaauaaauaaaaagaaugg	............(((((((.((((...................)))))))))))..((((((((((((((((((((((((((((.(.((((((((((((((((((((((((((.(((((((((((((((.(((.((......((((.....)))))).))).))))))))))))))).)))))))))))))))))))))))))).)))))))))))))))))))))))))))))................	-109.8	47.9684	4.24183	39.0692	86.0395	60.3195	37.945	26.0692	55.0053	37.5558	61.6092	52.2757	25.3126
MIR7494	Csa_novel-79	0.9	acaagaucguguacuaaaccuaca	uacuaaaccuacacgauuguguau	Chr4	+	14380062	14380311	caaaacacguugagauauugguacaagaucguguacuaaaccuacacgauuguguaucaaauauaaaagauguugaacaaaacacguugagauauugguacaagaucguguacuaaaccuacacgauuguguaucaaauauaaaagauguugaacaaaacacguugagauauugguacaagaucguguacuaaaccuacacgauuguguaucaaauauaaaagaaucagaucguauaccaaauauaaaua	.................((((((((.(((((((((.......(((((((((.((((((((.(((..((..((((......((((..((...(((((((((((.(((((((((.......))))))))).)))))).)))))..))..))))......))))..))...))))))))))).))))))))).......))))))))).))))))))....................................	-67.3	22.1393	10.6046	16.1666	49.1654	24.1278	15.4591	14.8967	16.5016	50.9685	18.4828	0	21.0938
	Csa_novel-80	245.8	uccggugagucgccgucucugauu	acggagacggcgacugaaccggagg	Chr4	+	22163173	22163422	gcaguaccgucuaccaccaccguccacauucgucgaaguaacuuucucucuccgacuacaaaacacacccucauauccuucaaucccaucacuucccgcuccaagccgcucaaguucaucaucagaaacuccaacgaaucaucggcggagaccgccacaacggagacggcgacugaaccggaggcagaaagcucacuccaagccuccggugagucgccgucucugauuucggcucucaacgucgaacgag	....................(((........((((.((...........)).))))..................................((((.(.(((...))).)...)))).............((((..(((....)))..))))..........((((((((((((((..(((((((((.((........))...))))))))).))))))))))))))...(((((.......))))))))..	-67.4	97.7818	82.7156	49.847	106.525	69.3674	77.2953	44.6901	35.7535	99.2545	49.2873	17.4252	59.0628
MIR2610	Csa_novel-81	0.7	auagacuuguaucgcugauagacu	ucauugauagaauuuaaaaauuu	Chr4	-	712358	712607	aaauauagcaaaacuauauagacuuguaucgcugauagacuucaugugguauaucagugauaaacuaauauuugcaaaauggucuaucauugauagaauuuaaaaauuuuugcuauauuuacaaauuuuguauguacuuaauuaauaugaauuuaauugguaaaguugcauuuuaucucauuuuucauaauaauggcggauggaagucauuaaugggccaauuggguccauacagaacgaagaagcccgg	(((((((((((((.....((((.((.(((((.(((((((((...(((((.((((.(((.....))).)))))))))....))))))))).))))).)))))).....))))))))))))).....((((((.((((.........((((((.......((((((((...))))))))......)))))).(((((((........))))))).((((((.....))))))))))..))))))........	-63.3	2440.86	2163.33	2721.37	4551.9	4659.68	2006.87	1592.08	2552.25	4147.23	2393.52	1794.8	4387.52
	Csa_novel-82	0.4	ucuaaaaccgaacugaacugcuuc	cgguucgguuuaaauuuuu	Chr4	-	3769541	3769790	uuccuuuccauccucccacugaauaauacacaaaacuucccuauuuguaaaaaaagaaugugaguuuguaguuuauaacagggguucauaaaauauuugaaaaucgaacugaaucgaaccaaaccgauugcaugcaguucggugucguuuguguuauguugaaaccucuucuuaagcgguucgguuuaaauuuuuaaaaucgauucuaaaaccgaacugaacugcuucauuuuaaaauauaaaaauuaaa	...................(.((((..(((((((....((((..(((((((....((((....))))....)))))))..))))((((.........)))).((((((((((((((........))))).....)))))))))....)))))))..)))).)...........((((((((((((((....(((((..........)))))..)))))))))))))).......................	-49.5	894.796	481.447	653.399	913.657	922.888	598.687	588.419	638.062	936.212	767.034	87.1262	666.565
MIR8005	Csa_novel-83	0.4	uuuacgauuuugacucuagaguuu	gcucuugaguuuuuguauuca	Chr4	-	4720287	4720536	caaauuccaaauuggaauuaaacaaaguuuugagcaugggaugaggaccaaaacuuuuucacuuuaauucuaaucaaaggaggcuuauuuucuuguauaaaugugaaaacuauuauuagauugaaaugauuugaaguugcguucuuguugucgaaagcucuugaguuuuuguauucaacauauauauuuauuuauauaucauuauuuacgauuuugacucuagaguuuuaagaggaacaauauaauauac	...((((((..((((((((......))))))))...))))))((((((...((((((.(((.((((((.(((((...((....(.(((((........))))).)....))...))))))))))).)))...))))))..)))))).((.((.((((((((.(((((.(((((......(((((((......))))))).......)))))....))))).))))))))..)).))..............	-46.9	693.697	330.862	270.79	315.478	343.821	407.557	303.52	302.529	367.51	212.552	296.229	502.033
	Csa_novel-84	76.8	aauauuaauuuaacgugaacugga	aaguuuacgauaaaacauuugaau	Chr4	-	15092787	15093036	auaaaacauuugaauaaguucaaauauuaauuuaacgugaacuggauucauauaaaguuuaauguauagugauacauuauaauauaaaguuuacgauaaaacauuugaauaaauucaaauauuaguuuaauccauuuuugcauggacucuuggauaaguguaaaugcuaaacauuucauauauauacuucaaagugaauuauaaugaucaugccuagacuuguguacaauuguuacuaauuuuguugaaa	...((((((((((((..((((((((.....((((.((((((((..((............((((((((....))))))))....))..)))))))).))))..))))))))..))))))))....))))..(((((......))))).......(((.(((.(((((.....)))))))).)))....(((((...(((((((((((((..((((.......).)))..))))))).))))))..))))).	-40.1	44.2786	33.9346	26.9443	69.651	30.1597	26.702	7.44835	27.5027	48.286	30.8046	34.8505	12.6563
	Csa_novel-85	0.7	auaaaauuggaacgauacaga	cguggacauccgauaaaauug	Chr4	-	16018271	16018520	auugucccuucggggacauccgauaaaauuggaacgauacagagaagauuagcauggccccugcgcaaggaugacacgcacaaaucgagaaaugguccaaauuuuuuuuucucccuugcucagaguaauuugaguguuucuucuucguggacauccgauaaaauugcccuuucuaucuuuuucuaacucugucuucaagaucauaaugagaaggcagcuacaaaaacagaagaggguagaauuuuaaauu	..((((((....))))))..((((...((((((....(((.(((((((..(((((....((((.((((((................((((((...............)))))))))))).))).)........)))))))))))).)))....))))))...))))....((((((((((((((....((((((((.............))))))))..........)))))))))))))).........	-63.4	160.51	103.925	83.5273	274.507	373.981	133.51	126.622	198.019	182.414	215.632	871.262	164.532
	Csa_novel-86	1.3	ugaguguaguauuaugauaauaug	uaauuaucauaacacuagauuauu	Chr4	-	16712033	16712282	acuagauuauuauaauccuaggauuaucauaauccuuuuccuccauaauuaucauaacacuagauuauuauaauccuaggauuaucauaauccuuuuccuccauaauuaucauaacacuagauuauuauaauccuaggauuaucauaauccuuuuccuccauaauuaucauaacacuagauuauuauaauccuaggauuaucaaugaguguaguauuaugauaauaugaaguaggcaaauuuguagguuu	....((((((.((((((((((((((((.((((((............................)))))).)))))))))))))))).)))))).....((((((((.(((((((((.((((.((((((((((((((((((((((.((((((............................)))))).)))))))))))))))).))))).).)))).)))))))))))))..).)))...............	-73.4	99.6268	36.0555	59.2775	110.622	75.3993	56.2148	48.4142	85.2583	88.5243	80.0919	17.4252	84.3754
MIR7997	Csa_novel-87	0.3	uuaaugaucugucuuuucaaaaac	aauugaaaaugggcugaucauuaaug	Chr4	-	18711856	18712105	gagaugaagaaaagaaaaauugauagagaaagaguagaguaagaaaaagaaaaguaagaaagagaaaauuuuaguuuuuaaaacauuaaaauuuuuuauaaagaaauuaaaaauggggucauuaauaucaauauuuacaaaauacaaaaaguuaaagaaaaaauugaaaaugggcugaucauuaaugucaguuuaaaaacgacauuaaugaucugucuuuucaaaaacgacauuaaaaacaauuuuucau	.............(((((((((......(((((.((((((...........................)))))).)))))....((((..((((((((...))))))))...))))...((.(((((.....(((((...)))))......))))).)).....((((((..((((.(((((((((((((.(((....)))))))))))))))).))))))))))...............)))))))))..	-38.9	75.6425	44.5392	43.1109	40.9712	39.2076	42.1611	42.828	82.508	56.3336	67.7701	17.4252	75.9378
	Csa_novel-88	158.2	auucgaauucuuguaggggucauc	augaccuauagcaaaauuuugaau	Chr4	-	23137307	23137556	aagauaacaugcuuuuaaauucugauaauauaauuuagauauauguuuuuuuaguauugaguuuaaguauuuuuuuuaaaaagauaguaauauuuuuuaaaaauaaaauauuaauauuaauuugaaaaagauaauaaaauuuaauucgaauucuuguaggggucaucuuuaaaaauaacgaaaagguuuguuauuaaaacauuuaugaccuauagcaaaauuuugaauucuauaaaugcuagaaacuaau	.....((((((..((((((((..........))))))))..))))))(((((((((((((((((...(((((((((((((..((((.(((((((((........))))))))).))))..)))))))))))))...))))))((((((((...((((..(((((((.......(((((((((....))))))))).........)))))))...))))...)))))))).....))))))))))).....	-51	33.2089	31.8137	33.6804	0	27.1438	32.3235	37.2417	13.7513	42.9209	24.6437	52.2757	21.0938
	Csa_novel-89	3829.1	uuugaucucuguaauaucuaacuu	uuuuggauccuauacuuuca	Chr5	+	8032962	8033211	uauguacuuuuaaaauguucauuuugaucucuguaauaucuaacuuugguucauuuuggauccuauacuuucaaaauguucauuuuagucuuuauacuuuuaacuuugauuuaucuugguucuuaauauucaaaagaugaccauuuggauuccccaaguuucuaaccuaucgauuuaaaagacaauaacuugagaguuuaaccuugaacuuaaaagaaaaaccuauuuauagcucauuuuuuucuaagau	..((((...((((((((..((((((((....((((..((((((............))))))..))))...))))))))..))))))))....))))(((((((..((((((((((((................)))))))..((((((.....)))))).........))))).))))))).......(((..(((((((....)))))))..)))..................................	-38	2177.03	1054.09	1636.87	1995.3	2322.3	1129.92	836.077	1358.63	2046.79	998.069	766.711	2016.57
	Csa_novel-90	0.6	uacgugucuuugguuguaaagcuu	gcuugaugcaaaaaccaaagcaugugug	Chr5	+	13177937	13178186	aaggauauaucuuacagcuaccuacgugucuuugguuguaaagcuuuuguucauguaccuaaagaugaaagaucaaagcuugaugcaaaaaccaaagcauguguguuucuugguuauggccaagaugaguuugauuauagauuguaugauccaacuaagaaaaagcuuauaagaaguugauauguuguauuuguugaagaccaaacaauagcagauauugagaaaauagaugaacaagagucuaagcaua	.........(((((.((((((.((((((.((((((((((((((((((..(((((.(......).))))).....)))))))..))))...))))))))))))).)).(((((((....)))))))..((((.(((((((.....))))))).)))).......))))..)))))..(((((((.((((..(((((........)))))..))))))))))).....(((((........)))))......	-60.2	44.2786	19.0882	44.4581	77.8452	84.4472	11.243	11.1725	33.0032	83.1592	21.5632	34.8505	59.0628
	Csa_novel-91	310.8	cuaaauggucuauaguauaagaau	ucuuauucuggaggcaauau	Chr5	+	18894649	18894898	ggaucaaguuugacuagauagucuaaauggucuauaguauaagaauauaguuuggugucuuauucuggaggcaauauagaugcgugcuuugcaauuaauacaaacaaugugaucucaaauugcucauguugauacaugugagugggagcauuuuagguaaaaaaaaaaaucauaaaauuggaccaugaaacagucuuuuacauuauacacuacaagaaauaagguuuucuccagcguagcaacacgucac	..(((.(((...))).))).(((((.((.((((.(((.((((((.(((......))))))))).))).)))).)).)))))(((((..((((............((((((((.(.......).))))))))..((.(((..((((....(((((((((..........))).))))))....))))...)))))...........(((.((...(((((......)))))..)).))))))))))))...	-43.1	298.88	146.343	109.124	217.147	174.926	119.456	65.173	96.2594	217.287	30.8046	69.701	185.626
MIR2610	Csa_novel-92	0.3	auagacuuguaucgcugauagacu	uaucgcugauagauuuauauc	Chr5	+	20839921	20840170	caaauauagcaaaacuaucacaaauagacuuguaucgcugauagacuuccugagugauaaaccaauuuuacaacauagucuaucgcugauagauuuauaucauugauagaauuugauaaauuuugcuauuauuuugaaucuaguuauuaaauuuguaacuauuccuuuaauuacuauuuccaaaaaagugauuaauuauaauuaccccaugaaagauuaaacuugcuugcuaagauuucuuauauuuauc	((((.(((((((((((((((...(((....(.(((((.(((((((((......((((..........)))).....))))))))).))))).)....)))...))))))...........)))))))))...))))(((((((((((.......))))))).....(((((((((.(((...))).)))))))))............((...(((......)))...))....)))).............	-40.6	1835.72	1522.82	2403.43	4301.97	4159.03	1693.47	1284.84	2387.23	3785.08	2162.48	1376.59	3936.11
MIR2275	Csa_novel-94	449.8	uuggucuuacucaaauaucugaaa	guuagguauuuguaaaaugaauuc	Chr5	+	21016582	21016831	uuaguaaaauggggauuugacacuaauaaagggcaaauuggccugaaacccugggcucauucucuuuugcgagccuaauuuuuuuuaccgaguuuacuaagauugauguuucuacuuaaagauuggacaucaauauuguguuagguauuuguaaaaugaauucaccauauaugugaaauuauuuauuuguugauuuuuuauugaguuggucuuacucaaauaucugaaaaucagaguucaaucuuuucgu	((((((((.(.((.................((((......)))).......(((((((.(........).)))))))..........)).).)))))))).............((..(((((((((((.((.........((((((((((((((.((.((((((......(((.(((((((.........))))))).))))))))).)).))))..))))))))))......)))))))))))))..))	-50.7	306.26	184.519	218.249	167.982	196.038	127.889	81.9318	148.514	254.843	80.0919	139.402	168.751
MIR166	Csa_novel-96	0.3	uugguacacgaucuugaacaaaa	caagaucguguaccaaauaua	Chr5	-	1011096	1011345	aacaaaauaaaaaaaaaucuaugaagcgaaccauuuucuuaaaacauauuuaauguuugucauuccuuuccauccuuuuucuucuuuucuucuuucugcaccauucuuucuuuuauauuuuuucaaaaucacgauauuuguuuucgaucaaucauaaauauuguauuauuuuuuuuucucaagaucguguaccaaauauaaaaaauuuugguacacgaucuugaacaaaaaucguugggauauugguaua	.............................((((...(((((((((((.....))))).........................................................................(((((((((((............))))))))))).......(((((..((((((((((((((((((..........))))))))))))))))))..)))))...))))))...))))...	-43.9	2477.75	1234.37	1426.7	1655.24	1725.14	1179.1	953.388	1377.88	1743.66	973.425	958.389	1569.38
	Csa_novel-97	222.8	aauauuuacgagcuauagcaaaau	uuguuauaacucguauauauuuu	Chr5	-	6295992	6296241	ucaaaaauaguaaauuugacgaaauauuuacgagcuauagcaaaauuucauauucuaucaauaacaaacauuuaauagacacuaauaucuuucaaucagugccacuauacacaaugauaaaaguuuauccguuucuauagaauucaaaaaauuuguuauaacucguauauauuuuaauuuauuuuuuauuguaaaaaauaaccauaaauauguauauuuauuuauuuaguccucucaaugacauuuuuuu	..((((((.((....((((.(((((((.((((((.(((((((((.(((...((((((..................((((.((..(((.((((..(((((((........)))..)))).))))..)))..)).))))))))))....))).))))))))).)))))).)))))))...((((((((((...))))))))))...((((((.(((....))).))))))......))))..))))))))..	-38	217.703	67.8692	115.86	266.313	190.006	129.294	93.1043	167.766	195.826	104.736	17.4252	172.97
	Csa_novel-99	0.4	uacgagugucugaucuuaugugac	ugauugauuaugcacuaacg	Chr5	-	8904586	8904835	caauuuuauuuaguaaaauuauuaauuguuuuccuuauguuuagguuaauuugugcuuuaauuugcaucaaggaauuuugcaaaggaguccaauucuauuuuaagguaagagacuacucgaccuucaaaugaaaauguaauuaagaguuugcauguguugauugauuaugcacuaacgguaacuaaauugcauaguuuaguacguacgagugucugaucuuaugugacguuuaugcauguuugaauuaua	.((((((((...))))))))...(((((..((((((.(((..(((((..((.((((........)))).))..))))).)))))))))..))))).(((((.(((((..(((....))).))))).)))))....(((((((..(((..(((((((((((...(((((.(((((.(((...((((((((....)))))))).)))...))))).))))).....)))))..))))))..))).)))))))	-53	70.1077	21.2091	59.2775	20.4856	72.3833	33.7289	18.6209	33.0032	34.8732	49.2873	0	67.5003
	Csa_novel-100	404.1	aaugaauuugacaguaugacggug	cacaaauaguaugaaguuauauu	Chr5	-	10055347	10055596	uacaauaaaaccaauuuuucacacaaauaguaugaaguuauauuuauuuacaucucauuuuuggaaauauuucacacaaauuguaugaaguuauauuuauuuacugaaaugauuuuugaaaauacauuuuucagcuucauuucuagagagauaucuuacucaagacuugucauaugcguguagaaaucgaaugagcuaaaauauaaugaauuugacaguaugacggugaaacaaucaauucaaucaaacu	................((((((....(((.(.(.(((((.(((((((((....(((((((........(((((((((.....((((((((((((((((.((((..(((((((...(((((((.....)))))))..))))))))))).)))))).........))))..))))))..)))).))))).)))))))...))))).))))))))).).).)))....))))))...................	-37.2	108.851	67.8692	95.6523	180.273	132.703	60.4309	57.7247	79.7578	139.493	95.4942	52.2757	105.469
	Csa_novel-101	4.1	uuucgauguguggcagauagacgu	gucuauuuuccacacaucggagaa	Chr5	-	12615829	12616078	acaaauuuucauuuuccucgacguguagcagauagacguaggggaaaguguauguauugaagugacaauggucaccuuuucacaacguguggcaggaugcacguuggaaaauguuuaaauaaaaaauuaauauuuaaacuuucuccgacgucuauuuuccacacaucggagaaaguggaaguuguaaggacaauuuuucauuuuuuucgauguguggcagauagacguuaguaaaaguguacguauugaa	.........((((((((((.((((.((.....)).)))).))))))))))(((((((....(((((....))))).(((((.(((((((((......))))))))))))))..((((((((.........))))))))((((..(.(((((((((((.(((((((((((((((((((((((((((....)))).))))))))))))))))))))))).))))))))))).)..)))).))))))).....	-97.8	132.836	127.255	109.124	163.885	132.703	141.942	104.277	115.511	160.953	77.0115	34.8505	198.282
	Csa_novel-102	0.3	aaugaagauagaugaagaacgugu	acaacuuuuuguuuaguugauauu	Chr5	-	13449656	13449905	aacauaauuguucaauuuaugaaaugaagauagaugaagaacguguaaucgaauuacacaacuuuuuguuuaguugauauuauauuuucuuaaacaaauuuuaaguaacuuaaaacauuaauaauuucaaaauauauuuuucuaaaagaagauuauguauuucuuuaugagauuaguuuauaauguuuaauaaugauuuguugugguaauuugaucuaaguacuuauaaacauuauuagcauagaacaaa	.......((((((((..(((((.((.((..((((((((((..(((((((...)))))))...)))))))))).)).)).)))))..))..........(((((((...)))))))......((((((((((((((((((((((...))))))..)))))))).....)))))))).......(((((.(((((((.(((((...((((.((......)).)))).))))))))))))))))).)))))).	-40.7	136.526	86.9574	92.9578	151.593	156.831	87.1329	63.3109	101.76	126.08	104.736	69.701	147.657
MIR482	Csa_novel-103	12921.1	uuccaaguccacccaugcccgc	ggacaucggcgacuuggaaac	Chr5	-	20153609	20153858	ucugcuucuuugaauuucaacauagcgaugaaucugaauuucuaggguuucaacuacagacuacagacgaagcucucaucucucugaggcgaguuggaaagggcgcaagguugagaaagucuucggacaucggcgacuuggaaacuagaaauugaaacuuagugcaaaauucauucuguucuugugaauuugagcuguucuuuaauuuccaaguccacccaugcccgcugauuuucucaucucuucuacc	..(((((.(((.((((((..((.((.(((((.............(((((((..((.........))..)))))))))))).)).))..).))))).))).))))).((((.((((((((((..(((.(((.((.((((((((((.((((....(((...((((...((((((((.........))))))))..))))))))))).))))))))))..)).))).)))..)))))))))).).))).....	-66.9	2162.27	2704.16	1312.19	1696.21	1097.81	2699.71	2228.92	1757.42	1783.9	2587.59	1742.52	1636.88
MIR482	Csa_novel-104	12921.7	uuccaaguccacccaugcccgc	ggacaucggcgacuuggaaac	Chr5	-	20153528	20153777	cucugaggcgaguuggaaagggcgcaagguugagaaagucuucggacaucggcgacuuggaaacuagaaauugaaacuuagugcaaaauucauucuguucuugugaauuugagcuguucuuuaauuuccaaguccacccaugcccgcugauuuucucaucucuucuaccuuuuccuucucccucgccuccaucaucacguaucuuauauuguguauaauuuuguaugguaaguucauuaucuguuuaauu	....((((((((..((((((((...((((.((((((((((..(((.(((.((.((((((((((.((((....(((...((((...((((((((.........))))))))..))))))))))).))))))))))..)).))).)))..)))))))))).).)))...))))))))......)))))))).(((((.(((....((((((...))))))...)))))))).....................	-76	2162.27	2704.16	1312.19	1696.21	1097.81	2699.71	2228.92	1757.42	1783.9	2587.59	1742.52	1636.88
MIR398	Csa_novel-105	0.6	gagugaaccugagaacacaaga	uuguguucucaggucaccccu	Chr5	-	22921306	22921555	gcaacaaaugguaaccccaaaggagugaaccugagaacacaagauugcauuugaaauuugcccaaucgauuuuuguuuuguugggauuaauucaacauauugcucuuuguguucucaggucaccccuuuggagacacuuuguuuucuuauuuucuucauccucuugguuugcuucuucuucucuaauucuuauaucaucaucuuuauacuuucuauuaaaucuuuuaaccauuucaaaguuguaaguuau	((((((((((((....(((((((.((((.((((((((((((((...(((.(((((.....(((((.(((........)))))))).....))))).....)))..)))))))))))))))))).)))))))(((((...)))))............((.((....))..))........................................................)))))))....))))).......	-61.7	23.9842	57.2647	36.3748	40.9712	30.1597	49.1879	81.9318	19.2519	83.1592	33.885	0	21.0938
	Csa_novel-106	5543.4	ucauguuauugugggagcucu	agcugccauaacaacaugaag	Chr5	-	27212354	27212603	gcgggaguucuuggaauuauuagaaaaauguuaaagauguaucgaagcuuguggaaguauuaagguagaaguaucuccauucucgucuuaaugccaacauggucuaaaaacaaugaagaacaugaagugaagacacauuuuuuuccucuuuuuaagagcugccauaacaacaugaagugaagcuaaucaauaucgguuaucuuuucuucauguuauugugggagcucuugggaaauauuagaaaacguuu	.((((....))))............(((((((((((((((.((...((((......(((((((((.((((.........))))..)))))))))...((((.(((...........))).))))))))...)).))))))))......((((((((((((.((((((.(((((((((.((((.(((((......))))).)))).))))))))).)))))).)))))))))))).........)))))))	-67.4	2514.65	1720.06	1818.74	2019.88	2572.62	1613.36	2126.5	2904.28	2019.96	2264.14	2927.44	4016.27
	Csa_novel-107	2729.2	ucauguuauugcgggaguucu	aacugccauaauaacaugaag	Chr5	-	27212571	27212820	uuaacacacaaacccuugaagcaaacaaaggggcuuucauauaccauuccuucucauccucuuaaucccaacuugguuuaaaugacaaaccaacaagagaagguauagugaaagacacauuuucuauaauuuucuuuuuucuuuugaaagaacugccauaauaacaugaagugaagcuaaucgauaucgauaccgguuaucuuuucuucauguuauugcgggaguucuuggaauuauuagaaaaauguua	............(((((..........))))).((((((((((((.((((((....................(((((((.......))))))).))).)))))))).)))))))..(((((((((((((((((..............(((((((.((.(((((((((((((.((((.((((((..........)))))).)))).))))))))))))).)).)))))))))))))).))).)))))))..	-68.4	867.122	956.532	1044.09	938.24	669.546	972.515	1286.7	1232.12	1266.17	1164.41	1062.94	1695.94
	Csa_novel-108	0.4	uuuacaacaugaucuaucggugau	aucacugguagacucauaugguuu	Chr5	-	27623391	27623640	uuuuggauggauauguuuagguagaauuucaaaugaaauaaguuuugggcuuuacuucaaaaaaaaaaaaaaaaaaauacgggugacggccauuugaaaaauaauaauuaagaauauagcaacauuuaaaaaaauuacaaauauagucguugauaaacuuguaucacugguagacucauaugguuuaucugugauagacggauauuuacaacaugaucuaucggugauagacuuuuaucauugauaaauu	(((((((((..(((((((...((...((((((((.............((((((((((.......................)))))).)))))))))))).....)).....)))))))....)))))))))..............((((.(((((((..(.(((((((((((((.((((.((...(((((((.....)))))))....))..))))))))))))))))).)..))))))).)))).....	-54.1	1138.33	570.526	719.413	1184.07	1152.1	691.441	566.074	836.081	1174.96	634.574	400.781	1248.76
MIR4348	Csa_novel-109	0.4	aacgaucguuuagauuugacuauu	uagucaaauccaaacgauuuuuuu	Chr6	+	2730794	2731043	acgaucaugaauauuuuuuggaaacgaucguuuagauuugacuauucuuuauuacacgaucguuuaaauuugaagucaaauaugaauuauuuuuuuucaagaauuuuugguacacaauaauuuagauuuaaucguuuaaauuugguuagucaaauccaaacgauuuuuuuaugauuuuuugguacauaauccuuuaaauuuuauaguuuaaauuugggugucaaaucucaaugacuuuuuuuaagauuuu	..(((((((((..............((((((((.((((((((((.((....(((.(((((....((((((((((......(((.((..((((((....))))))..)).)))........))))))))))))))).)))....)).)))))))))).))))))))..)))))))))............((((((((((((....))))))))...))))((((........))))...............	-46.5	878.192	460.238	860.87	1671.62	1652.75	594.471	446.901	1072.6	1593.44	730.069	400.781	1674.85
	Csa_novel-110	0.7	uugguacaagaucuaaacgauauu	uuuagacagaguacaaggau	Chr6	+	3497460	3497709	cucgucuuuuuuuuuuuuauucuugguacaagaucuaaacgauauugguucaugaucuaaacaaucguguaccaauaucuaaacgaucaguuuuuuuaucccaaauagauugaaauagauuuacuaucacugauagaucguuuagauuugguacaagaucguauagauuguguacaaggguauaagaucguuuagacagaguacaaggauauaguuucauuuaaauuggauacaaagguauaagaucaua	.................((((((((.(((....((((((((((....((.(((((((((.((.(((.((((((((.(((((((((((((((...(((((..(((.....)))..)))))...)))..........)))))))))))))))))))).))).)).))))))))).))...........))))))))))....))))))))))).............(((..((((....))))..)))....	-64.1	557.172	229.059	253.276	245.827	268.422	219.238	165.726	294.279	268.255	209.471	87.1262	392.345
MIR8001	Csa_novel-111	0.3	gaaggucuaguaguaaaaucucuu	ucgagauuagcuaaaacaauauuc	Chr6	+	8902668	8902917	cagucauaacauauaugucaucgaaggucuaguaguaaaaucucuuaccucgagauuagcuaaaacaauauuccuucguugacagucaauuucccaauucccaauuaacucaguccuaaacauaaacaaaauuaaaauuauuaauuuuaucaacuaacuauccaaauauuuacuuaaguauccaaacuuaccccgauugaaacuggaaaaauuucacagcucaaauccucaaauuaaaauuuagccaaac	(((((..........(((((.((((((.....((((..((((((.......)))))).))))..........)))))).)))))...........................................((((((((.....))))))))..........................(((((......)))))....)))))...((((((....))).)))...............................	-31.3	217.703	108.167	84.8745	114.719	153.815	74.4845	55.8626	145.764	147.54	77.0115	34.8505	181.407
	Csa_novel-112	0.3	uaagugucuacgaucuauauugau	aguaacaucgauagacaa	Chr6	+	10343178	10343427	ucaauucaaaguuuaauuauaauauguuaccaacaauauauuuuuuaacuaaauuugaagaaugguauuaaaugauacaauuaaagaaauuuagauauuaaauuggagaauaguacaaaauagaaaauuuuacaaaaauauuucuaaaguauaacaaaaauuuagauuauauaaguaacaucgauagacaaaaauagaaguuuauaagugucuacgaucuauauugauauaauccaaaaucucguuaugu	...((((..((((((((...((((((((......))))))))......((((((((....(((.(((((....))))).)))....))))))))..))))))))...)))).........(((((((((((...))))).))))))...((((((.....(((.((((((((.((((..((((.((((((...((((....))))...))))))))))...)))).)))))))).))).....)))))).	-38.9	84.8672	12.7255	29.6387	8.19424	42.2236	25.2966	7.44835	38.5037	48.286	24.6437	17.4252	67.5003
MIR3627	Csa_novel-113	0.8	ucgcagaagagauggugccguc	aucggcaucauauccucugcgca	Chr6	+	14067510	14067759	aguugacuuuucaagcucuaaauaaugcauucaccaaauaaauauaaaucaaacauuaaaagauugcagcuggauccauucuggauggaagagcuaagcuuuucucucuauacaauauagaagccaacaaaagagucugcaaugaaagguuuacuucgcagaagagauggugccgucaccuguucuucucguucgagguucugguaucggcaucauauccucugcgcaacaaaccgauacauuugaauau	(((.(((((((((((((((......((((.((.............................)).)))).....(((((...)))))((((((((...)))))))).((((((...))))))..........)))).))....))))))))).))).((((((.((.(((((((((..(((.(..((((......))))..).)))..))))))))).)).))))))........................	-67	49.8134	8.48365	60.6247	270.41	319.693	64.647	18.6209	41.254	10.7302	89.3333	0	92.8129
	Csa_novel-114	454.1	acuaaaucuguugacggugucuuu	aggauauuaagagacaugaaaagu	Chr6	+	15039557	15039806	acuuuagggagguucgaccuauacuaaaucuguugacggugucuuuuuccgguggaguuaaauggguuuucuuuagaugauuuuuuuuuucuucucgaaugaaguguuuuauauacgucauuuguuuaggagaaggacuugaauguaucacuaucgcauuuaaaaugagaaggauauuaagagacaugaaaaguauaugguuaacaaauagcuaaacaauaauugaaaguuacuauuuauaucaauaaug	..(((((....(((.((((((((((...((((((...((((((((((((........(((((((.(.......((.((....((((((((((...(((((((.((((.....)))).)))))))...)))))))))).....)).)).......).)))))))...))))))))))))....)))).))..)))))).)))))))......))))).....(((((((((....))))...)))))....	-49	49.8134	8.48365	37.722	65.5539	57.3035	30.9181	39.1038	66.0064	56.3336	73.931	0	101.25
	Csa_novel-115	0.3	uuagucgaucuaguuuaacauuu	auuuuaaauuuucgaaacuaauc	Chr6	+	17736255	17736504	aucaaucguugauuuuuguugauuagucgaucuaguuuaacauuuaaaaauucuugauuuuaaauuuucgaaacuaaucccucucguuuuccaacaguucaacucuaauuugauaaauuaccuugauuuuuuuuuuugucuaucauucucguucauauucauacuuauaauuagugauauuuuaaaaauuuucuauauuuuauaaauauuaauuuuuuuaaaauaauauucaugaauauuuugaaugacu	(((((..(((((...(((((((((((((((...(((((((.(((...........))).))))))).))))..)))))).............))))).)))))......)))))..................................((((((((((((((..........((((.(((((((((((..((..((((((...)))))).))..))))))))))).)))).)))))))...)))))))..	-31	153.13	80.5947	59.2775	57.3597	75.3993	56.2148	55.8626	60.5059	147.54	49.2873	34.8505	101.25
	Csa_novel-116	648.8	ucgaacuaaagguauuguaacuuu	aguuacaauaccuuuaguucgauu	Chr6	+	26106188	26106437	aggaaaaauaauuaaaaucgaaucgaacuaaagguauuguaacuuuauauuguacauauuuuuuacgaugauucauggagauuuauauauauauauauauauaaaucuccaugaaucaucguaaaaaauauguacaauauaaaguuacaauaccuuuaguucgauucgauuuuaauuauuuuucugaauuaauguuguguggaauguaaucaagccucuaaccucaaauuaaugaucaaucuauaaguaa	.((((((((((((((((((((((((((((((((((((((((((((((((((((((((((((((((((((((((((((((((((((((((((....))))))))))))))))))))))))))))))))))))))))))))))))))))))))))))))))))))))))))))))))))))))))))..((((((((((.(.((..((....))..)).))))).....)))))).................	-134.6	282.276	173.915	101.041	98.3308	165.878	94.1597	68.8972	115.511	96.572	55.4483	34.8505	122.344
MIR827	Csa_novel-117	0.4	cuguucuauagguuguacaucugu	auuuguccucuaugaaaagcc	Chr6	+	26397850	26398099	auugugacuucuuaaacaagaucuguucuauagguuguacaucugugugaccguguccuugaguucuagggagauagaucccuuugcucuacuucuccucguuuauuacauuuguccucuaugaaaagccauuuuguggcuguuauuuuuauuccauuagggagcucucacuguuuaugguuugguuuccuuugucuguuauccaaucauugaaugacaaacaucuaacucucuugucuuugauaggaga	...(((((..((...(((((((((.(((.(((((..(.(((..(((((((.((.......((((...(((((......)))))..))))..........)).))).))))..)))).)))))))).))..)))))))))..)))))............(((((((.(..(((......)))..)))))))).(((.((((((.(((...))).)))))).)))......(((((((((...)))))))))	-51.8	328.399	173.915	195.346	454.78	1034.48	358.369	214.14	264.026	348.732	320.368	1725.1	447.189
	Csa_novel-120	338.8	aucacuguguuguuauucuuugua	cagagagagacuucaacgauucu	Chr6	-	687349	687598	agagaacuuuuugaaaauagaaaucacuguguuguuauucuuuguauuuuuuaaagagaagaaugagacucacauauauaguaaacagagagagacuucaacgauucuaauauuaauaacaaaauaaaaaacuaauaaacauuuugaaaauuuaauuuacaaaaacauuuauaacauaagaaacgauuuuuaaaaauugaaaaauaauuucuagcaaaaauauauuauauuauuccuuuccucgccacac	.(((.............(((((.((....((..(((.(((((((((((((((.....)))))))....................)))))))).)))..))..)))))))................................(((((.((((...)))).)))))..............(((((..((((((........))))))..)))))......((((........))))......))).......	-20.9	59.0381	44.5392	71.4024	94.2337	114.607	67.4577	44.6901	68.7567	85.8417	86.2528	69.701	139.219
MIR1882	Csa_novel-121	0.4	acgaucuuguaccaaaucuaaacg	uuuagauauugguacacgauuguu	Chr6	-	3497393	3497642	auacccuuguacacaaucuauacgaucuuguaccaaaucuaaacgaucuaucagugauaguaaaucuauuucaaucuauuugggauaaaaaaacugaucguuuagauauugguacacgauuguuuagaucaugaaccaauaucguuuagaucuuguaccaagaauaaaaaaaaaaaagacgagagaugaagaagaaggaagaaaguccguaagauguaaugaagaaaccauaaacaaaaagaagugagaa	........((.((..(((((.((((((.((((((((((((((((((((..........(((.....((((((((.....)))))))).....))))))))))))))).)))))))).)))))).)))))..)).))..(((((.((((..((((((......................))))))..))))......(((......)))....))))).................................	-53.2	1913.2	1018.04	1339.13	2605.77	2458.02	933.165	685.248	1581.4	2666.46	1472.46	801.561	2273.92
	Csa_novel-122	0.4	augaucuauaguucuaauaugaau	ucuauuauuuaaaauuauauuaauau	Chr6	-	7703835	7704084	cucuccucuguaucuuaaccaaaaaauaugaagagagauugaggggaaguuaucaaaauaacuuuaucccucuccaucgcgugggaguuauucuauuauuuaaaauuauauuaauauaaauaauuuaaacuguauuauaucguauauaauauuaacuuuauauuauaucauauauaauauaaccaaugguuuagauauuuucauaugaucuauaguucuaauaugaaucgaguccauauuaauuuuaacc	(((((.((.((((.((......)).)))))).)))))...(((((((((((((....))))))))..)))))...........(((.(((((((((((.....(((((((...(((((((..((((((((((((((((((...(((((((((.......)))))))))...))))))))).......)))))))))..))).))))....))))))).))))).)))).)).)))...............	-47.3	654.954	347.83	336.804	610.471	588.115	191.13	188.071	316.281	627.718	163.264	226.528	544.221
	Csa_novel-123	262.4	aucacgucugcuacugguuugugc	cggaaaaaaaauacuuagugugau	Chr6	-	9417582	9417831	auuucuucccacauauauauuuuucuaaaagaaacuuucauuuaauuaucagauuucauguaaccaaugagaaaccaaaauagauuuugucacauauuuugugggucuagccucgaaugaucacaacaucuaaauauauuauccaaugacauggaauaaguguggaagaguagcacggaaaaaaaauacuuagugugaucuaaaaucacgucugcuacugguuugugcuuuuaaaauugaaacaauuuag	..((((((((((.(((.....(((((...)))))...................((((((.......))))))........(((((.((((...((..((((.((......)).))))..)).)))).))))).........((((......))))))).))).))))))).((((((((...........(((((((((.....)))))).))).......))))))))....((((((...))))))..	-44.1	60.883	33.9346	70.0552	172.079	183.974	82.9168	70.7593	154.015	217.287	144.782	0	156.094
	Csa_novel-124	585.9	gaagaucucucaugaacauaugaa	augugcuugucugauuucucaua	Chr6	-	10264029	10264278	aaacaaauuuucaaaguuuaaagacuuauuuaacaucuuaugacauagauaccaugagcauauaagcuuguaacuaaacauaagaaaaugaugcaaccccucgucauugauggauaaaaaccuaugagaaaagaaaaguuuucuuacuaguucuaaaagugaugguaaaaguuuaugugcuugucugauuucucauaaucaaaugaagaucucucaugaacauaugaacguguuaacaaacacaagaucu	......(((((..(((((....)))))........(((((((...(((.(((...((((......))))))).)))..)))))))...............((((((((..((((.......(((((((((((......)))))))).))).))))..)))))))).....(((((((((.((((..((..((((((......))).)))..))..)))).)))))))))(((((....))))))))))..	-46.6	332.089	260.872	177.832	233.536	304.613	217.832	122.898	192.519	356.78	126.299	52.2757	181.407
	Csa_novel-125	5139.3	uuuacaacaugaucuaucggugau	acugauagauuuguaugaccuauc	Chr6	-	10375532	10375781	uuuagaaaaagguggaguuauuuggguuggguuuugagagaugauggucagguauugaaacaaggguaauuauaauugaugacauuuuagaaauaauaauuaagaauauacaacauuuuaaaaaaauugcaaauauagucaaacuaucgcugauagacuuauaucacugauagauuuguaugaccuaucaaugauagaucaauauuuacaacaugaucuaucggugauagacuucuauuauugauagaau	........((((((..(((((((.(((((.(((((..((((((.(.(((((.(((....((....))....))).))))).))))))).)))))..)))))..))))).))..))))))........................((((((.(((((((....((((((((((((((((((((((.(((((...))))).))).....))))....)))))))))))))))....))))))).))))))...	-57.4	1138.33	570.526	719.413	1184.07	1152.1	691.441	566.074	836.081	1174.96	634.574	400.781	1248.76
	Csa_novel-126	0.5	aaggaagcuauaaguaauga	uuuauagauagucuucgaucc	Chr6	-	12205436	12205685	aggcuuuguuuugacuacaaagaaggaagcuauaaguaaugaaacuacgaauuuuauagauagucuucgauccuuaaaagaagaugagucuuccuucacaauuaugauguaugugaauaggaauucauuuucuuuuugauaccuaagcaagaagauaauauacucuuuaggcagggaccuuuaaaauaucuuucuauggaaagaagauuaagucaaagucucuguuugcuaauucuuuguuggcuauuuu	((((((((.(((((((.....((..((((((((..((((..............))))..)))).))))..))...((((((((((((((..(((((((((((......)).)))))..)))))))))))))))))).....(((..((..(((((........)))))..)).)))............((((((....)))))))).))))).))))))))......((((((.....))))))......	-58	625.435	640.516	898.592	1966.62	2068.96	612.741	394.762	995.597	1266.17	532.919	348.505	847.972
	Csa_novel-127	0.4	uuaaaaagaacuacaugaucgugu	acaugaucguuaaauuugaagc	Chr6	-	13204753	13205002	aauuugaaauacuuuuuucauuguuuaaaaagaacuacaugaucguguugauauaaucuaaauaaucgcuuaucauagucaacacgaacauuuaacauggucaauaugaucguuagauuugaaauuuuuaaugauacuuuauguuggauuacacaaguguuuacuauaauuaacacgauaauuuuucaugauuguuuuucauugucaacaugaucguuaaauuugaagcauuuuucucaucguuaaaaaa	....(((((......))))).(((((..(((.......(((((((((((((((......(((((((((.((((((((((.(((((....(((((((((((........(((((((((.........)))))))))...))))))))))).......))))).))))).........))))).......))))))))).....)))))))))))))))....))).)))))....................	-45.9	1265.63	610.823	866.259	1212.75	1233.53	881.166	742.972	1089.11	1156.18	847.126	644.734	1189.69
MIR8663	Csa_novel-128	63.6	uuugaucuuuacaaacucuugucu	ggugauaguuuuaaagggua	Chr6	-	18580627	18580876	uucuagaaaaauuuugacagaaaguucuuugaauuucaaagcuugauaugagaauugcuuauugaguauuuuuguacucaucuuugauuuuaaaauguuuucagauggcaaaucaggugauaguuuuaaaggguaguuagggugacucuauucugaagcagccaccaagcagagucuaaguagaauuuucguuccccuugauuauuugaucuuuacaaacucuugucuaauuuggucaguuuagccuucu	..(((((......(((((.(((((...((((((..((((((..((((((((((((.((((...))))))))))))).))).)))))).))))))...)))))......(((((.((((((.(((((((((((((((((((((.(((((((((..((..(.((......)).)..))..))))))......))).))).)))))))....)))))).))))).)))))).)))))))))))))))......	-49	42.4336	14.8464	21.5554	8.19424	42.2236	16.8644	20.483	19.2519	24.143	3.08046	17.4252	21.0938
	Csa_novel-129	0.4	acgagcuauagcaaaauuuuggau	uugcuauauguuguaaauau	Chr6	-	18666890	18667139	aacaaaauaaaaugaaauacuuacgagcuauagcaaaauuuuggauucuacaaaugauagaaauugauagacuucuaucacggucuaucaaugccacuaauagaagaauaucaauacaucaauaagagaucugaaaaucuugcuauauguuguaaauauuuuguuuccuauuuuuaacaauuuugcuaauuucaauaaauuuucuauagucuuuuaucuaaaaaauguuuuuaucuuuauuuaauauaag	...((((((((((((((((.((((((..((((((((.(((((((((.((.....((((....(((((((..(((((((...(((........)))....)))))))..)))))))..)))).....)))))).))))).))))))))..)))))).))))))))))..))))))............................................................................	-44.6	274.896	167.552	223.638	450.683	376.997	132.105	128.484	255.775	380.923	157.103	69.701	371.252
	Csa_novel-130	0.4	aauaacggugcuagauagaaacu	aacuuaucucacuguuguuaacug	Chr6	-	19260140	19260389	aauauaaaccuuaaaaugguugaauaacggugcuagauagaaacuccauucuuucuaacuuaucucacuguuguuaacuguuuuccucucaaucuacuugaaaaaccagauuauacaaauuaugguuauaaaaaauaaccuaugucaccuuuguuuugggccuuuucacuaaaauaagugaaauacacccaacaaaacuauccaccaacaaagagauucagcuuuugugaccgauugauuuauaucauua	.(((((((....(((((((((((.((((((((..((.((((((........)))))).)).....)))))))))))))))))))....((((((.............................((((((.....))))))...(((((((((((((((((...(((((((......)))))))....)))))..............))))))).............))))).))))))))))))).....	-48.2	309.95	248.147	191.305	192.565	208.102	175.671	134.07	145.764	252.16	166.345	209.103	244.689
	Csa_novel-131	1496.4	uucaugggucucuguuuuuag	aaaaacagagagucauggaga	Chr6	-	21048591	21048840	ugccuauucgauccauuucuucuucaugggucucuguuuuuaguuuuggaaggaguggagaagcguucaccggaauugaagucaaaacuaaaaacagagagucauggagaagaaauggauccaagaggcguucauuggaggcaccgaaauugaaguugaaguguggaagcgagagaguucaaaagaacaaguuuacuuuuuuuuuuuuaauguuuuguuuuguuuuuagguugaagagaagaagugggga	.((((.((.((((((((((((((((((((.(((((((((((((((((((...(.(((((......))))))..........))))))))))))))))))).)))))))))))))))))))).)).))))((((.((((.....))))..(((((.((....(((....)))...)).)))))..))))...((((((((((((((((.(((.(..............).)))))))))))))))))))..	-87.7	295.19	226.938	599.511	913.657	907.808	347.126	424.556	706.819	1150.82	733.149	121.977	966.098
	Csa_novel-132	0.4	agacucguaugaucuaucggugau	ucgcugauagauuuguauc	Chr6	-	23261787	23262036	caaaacuaucgcugauagauuuguaucacuuauagacucguaugaucuaucggugauagaccaauuuuuacaacauggucuaucagugauagacucuaucauugauagaauuuaacaaauuuugcuauauuuguaauuuuuuaaaaauguugcuauauacuuaauuauuuugaauuuaauugcuaaauuuacaacuaucucuuauaauaauaauaaaccacgaccacaguuaaagguguagccuagaaga	.....((((((((((((((((((..((.......))..))...))))))))))))))))...........((((((..((((((((((((((...)))))))))))))).....((((((........))))))............))))))..................((((((((.....))))))))...((((.((((.((((....................)))))))).)))).........	-51	4287.64	2661.75	4251.81	9915.03	10022.1	2705.33	2102.3	5305.27	8978.51	4140.14	2509.24	8669.57
	Csa_novel-133	0.3	agacucguaugaucuaucggugau	ucgcugauagauuuguauc	Chr6	-	23261969	23262218	uuuccuuuguuaaaauuccauaggaauuucuaaagcaaaaacaaaacuaacuuaacuaauaaguuucuuauucaugaucacaaaacuaaauuguaguuauaauaaagguaauuauaauggaugacuauuugaagaauaauaauuaagaauauaacaacauuuaaaaacaauuguaaauauagcaaaacuaucgcugauagauuuguaucacuuauagacucguaugaucuaucggugauagaccaauuuu	...((((((((((((((((...)))))))...................((((((.....)))))).........((((.((((.......)))).)))))))))))))((((((((((((....))))).........))))))).........................((((.......))))..((((((((((((((((((..((.......))..))...)))))))))))))))).........	-40.5	4287.64	2661.75	4251.81	9915.03	10022.1	2705.33	2102.3	5305.27	8978.51	4140.14	2509.24	8669.57
	Csa_novel-134	0.4	acauuuugauguugauugaacgug	uuuuaucgacuuaaaucucaagu	Chr6	-	24338069	24338318	uaaagacaaaucauacauuauuuaaaauuaugaggauuuuauuuauuaaaaauaauaaauaaauagugcaaaaaugaaaagaaaaagaaaacaaaucucuaucguuguauuaaaaagggguauguauguaugaaagaauauuuacaugcuucuucugcuccuacaucauuacauuuuaucgacuuaaaucucaaguaaauugaaacauuuugauguugauugaacgugauuuuuuuagauaagauacacc	.................((((((((((..(((((((.(((((((((((....)))))))))))((((((((..(((...(((.............))).)))..))))))))..((((((((((((.((((......)))).))))))))))))....)))).))).(((((.(((.(((((((((((..((((.....)))).....))))).)))))).))).)))))..))))))))))........	-45.6	57.1931	25.451	53.8886	98.3308	66.3514	36.5396	50.2763	63.2562	101.937	86.2528	69.701	177.188
	Csa_novel-135	648.8	ucgaacuaaagguauuguaacuuu	aguuacaauaccuuuaguucgauu	Chr6	-	26106124	26106373	cagaaaaauaauuaaaaucgaaucgaacuaaagguauuguaacuuuauauuguacauauuuuuuacgaugauucauggagauuuauauauauauauauauauaaaucuccaugaaucaucguaaaaaauauguacaauauaaaguuacaauaccuuuaguucgauucgauuuuaauuauuuuuccuauaaaaaaucaauuuuaugaaauauaaaucacaauguccaauuuuauacuaaaaaucaaaucaa	..(((((((((((((((((((((((((((((((((((((((((((((((((((((((((((((((((((((((((((((((((((((((((....))))))))))))))))))))))))))))))))))))))))))))))))))))))))))))))))))))))))))))))))))))))))).(((((((......)))))))...((((((..............))))))................	-130.7	282.276	173.915	101.041	98.3308	165.878	94.1597	68.8972	115.511	96.572	55.4483	34.8505	122.344
MIR6019	Csa_novel-136	468.3	aagugacuuacgacuuuuuaugua	acauacucaugauucuacuuuacu	Chr6	-	27731348	27731597	cuguguuguguuaugcugaccuucauucaacuucaaucucauuauccuuucuuuuuuaaccuacuuuuaacuaacauucuuuaacaaaaauguuuuucuacguauguuuucauaacaucuuucguguacaaaaugcaaauaauuuauacuuuaucuuuagugugaguccaaauauacauacucaugauucuacuuuacuauuuuaagugacuuacgacuuuuuauguaaaggucaaagcaaccuauucuu	....(((((.......(((((((.................................................((((((..........)))))).........(((((.....)))))......((((.....))))....(((((((((........))))))))).......((((((.((.(((.((.((((.........)))))).))).)).....)))))))))))))..)))))........	-27.7	357.918	161.189	183.221	221.244	292.549	120.862	108.001	143.014	244.112	89.3333	139.402	151.876
MIR5067	Csa_novel-137	0.6	acgacuaggaugcaguuuugaacu	uuucuucuuccucgcguug	Chr7	+	2406744	2406993	aguauaaauuuuauauauuugcacgacuaggaugcaguuuugaacucucauguuucuucuuccucgcguugaaaagauuuugguuguugguuuuggggugaacauccccucuugaaucuccucugcuaugauggaggaauuugguuguucuuagaauugcuuaauggauucuuuucuaaaaaaaauaaucaaauuuccauucacauuauugcuaaguguaguuggaacaacaaccaaaaucucucuucga	.................(((..(((.(.((((.(.((....((((......)))))).).)))).))))..)))(((((((((((((((.....((((.......)))).......(((((((......)).)))))((((((((((((.((((((((........))))))........)).))))))))))))((((...(((((.......)))))...)))).)))))))))))))))........	-59.8	123.611	80.5947	88.9162	45.0683	72.3833	134.915	48.4142	35.7535	96.572	67.7701	0	181.407
	Csa_novel-138	0.3	aguauaugucaaguaugaaugaug	ucauucaccugcguauaagau	Chr7	+	7448284	7448533	uauaauuaagauuuccaaacauaguauaugucaaguaugaaugauguuauaagcaacagauuugggacacacacaaaaagguaaaaaaauuguucaucaagauauaacaucauucaccugcguauaagauaaucuauuauauuccaaauacaauguauuugaauaguuuaaaaaugagaaagaauauuggaaauaggacaaagacauuguauuuaccuucaaauuugguaaaucuuaacaaaaucugcua	.....((((((((((((((.....(((((((..((..((((((((((((((.......(((...(((((.....................))))))))....)))))))))))))).)))))))))...................(((((((((((.((((....((((...((((........))))..))))....)))).))))))))))).........))))).)))))))))............	-42.9	129.146	57.2647	96.9995	204.856	199.054	74.4845	81.9318	101.76	118.032	77.0115	69.701	97.0317
	Csa_novel-139	0.6	agaacaagugugguguuuagacgc	guuuugacuccaaucauuuguguuuc	Chr7	+	9972376	9972625	guuucaguucaucuaguucaucuuauguacuugauaaggauucuuuauuuauaucauuguuuuuagcugaguugaacucaaucguuuggccagucuuggucgccaacuucucgagagaguaaguagcuaaacaugcgcaaaaaggaaguuuggaaacaaacuccauuauggcguuuugacuccaaucauuuguguuucgaaagaagaacaagugugguguuuagacgcugagaaguuucucgccuuaaau	.....((((((.((((((......(((.....(((((((...))))))).....))).......)))).)).))))))........((((((....))))))..((((((((....((((..((..((((((.(.(.......).).))))))..))..))))......(((((((.(((.(((..(((((((.((((....)))).)))))))))).))).))))))))))))))).............	-61.5	112.541	82.7156	59.2775	106.525	117.623	64.647	85.656	104.51	101.937	70.8505	0	151.876
	Csa_novel-140	0.4	auuuagaaaauguagugacaug	uaguaccuccuuuuugcauauug	Chr7	+	11733599	11733848	aaaacauaagucgaaagacuuagugaguaaguucaagaaaaccuuuuuggaauacauuucauaaagggaaauugcaucagaugacaaaaaaaaguagaaaaaaacagcccauaguaccuccuuuuugcauauugcgaauaugacaaguaaugauauuagacgacuaucaaaggguuauccgcuuuuaacuuugcuucuuuugcgauuuagaaaauguagugacaugggcccuauuauuauaauuuuuuuu	......((((((....)))))).(((((((.(((.......(((((.(((((....))))).)))))))).)))).))).......(((((((.............((((((..(((..(.(((((....((((((((...((..(((((.(.((..((..((..(((....)))..))..))..)).).))))))).))))))))...))))).)..)))..)))))).............))))))).	-46	383.748	309.653	528.108	1007.89	883.68	356.964	489.729	580.306	874.513	634.574	209.103	746.722
MIR400	Csa_novel-141	629.4	aaggucuucuaguaaucuuaugga	gaugagaaagaagacgaaaaccc	Chr7	+	11789319	11789568	cauuucaucaaaccuagauaggaaggucuucuaguaaucuuauggagaugaagaugaagauugagaucugaaggacaaagccgaugagaaagaagacgaaaacccacgaugaagaugaggaucgaaauucacgacaaagacgaagacaaagauccacgaagaaaacacaaaucuggugaaaacccauaacaaaaacccaaauccaugugaagagaaaaggaaaacucaaauucgaugaagaggaagacga	(.(((((((...(((....)))...(((((((.....((((((((...((....(..((((....))))..)...))...)).)))))).))))))).............(((..((((((((....(((...........)))......))))....................(((....))).................(((..............)))...))))..)))))))))).)........	-33.7	247.222	176.036	250.582	524.431	364.933	168.644	132.208	324.532	488.225	147.862	87.1262	307.97
	Csa_novel-142	192.5	uugucugauauuacuaauuuuguc	caaaaacuagauguuauuaacug	Chr7	+	13551715	13551964	aauuaugauaaccuuauaauaauugucugauauuacuaauuuugucauauucauaguaugcaaaaacuagauguuauuaacuguuuuuuucuaaauauugaguacaauuucucuauuuaauuuaauuuuuaauuuucaauuuaacuuuauguauuauuugauuuuugaauuucuuauuuuaucuuaaauuucuuuucuauuuaggccuuuuuuuuuuuucguauuuacauguuuaauauaauuuugaugu	.(((((((.....)))))))(((.((.(((((.(((((.(((((.((((((...)))))))))))..))).)).))))))).)))......((((((((((((((......................(((((...((((....((.....)).....))))...))))).............(((((((.........)))))))...............))))))).)))))))...............	-21.1	191.874	57.2647	66.0135	69.651	81.4313	63.2416	48.4142	66.0064	96.572	61.6092	104.551	80.1566
	Csa_novel-143	220.1	uuaaaucguaugagagagaaaca	uucucguuuaucguuaaaggaaca	Chr7	+	17542929	17543178	auuuuaugguuauuuucauuccuuaaaucguaugagagagaaacagcaaaaguaucucaaauuuguaucuagugguuauuagaaaacuauacauauaaacuuuuuaauauuuucucguuuaucguuaaaggaacaauuaaauauauuuacgaaaauuucuucaaaauuucuauuuucuuggcuauuuguuguaaggaaaguauaagcauaugaugaugcuuaguuauauuauuacaugugagauguuucu	..................((((((.((.((.(((((.((((((....((((((.........((((((...((((((.......))))))..))))))))))))......)))))).))))))))).)))))).....((((((.((((((.((((((.....)))))).(((((((((.((........)).)))))))))(((((((......)))))))..............))))))))))))..	-39.2	70.1077	63.6274	56.583	73.7481	69.3674	42.1611	52.1384	68.7567	85.8417	83.1724	69.701	113.907
MIR3434	Csa_novel-144	337.9	ugagugauucguaauuuuaaacau	uuuaaaaguaccugaaaaua	Chr7	-	185746	185995	guuaaauuguauguacguaguguauuuuuguuuauuuuugccuugcuuugaauguugaaaacuauguguccacaauuaagguuauaaaagaacgagcagucgaacaagaaaucaauccaucgucuauguauaaacaaccgaguuagcugcuuuugucacuuuuaaaaguaccugaaaauauaaaauuaaauaugaauaaaauuuugagugauucguaauuuuaaacaugacaaaagugauuuuaacaauu	......((((.((((((((((((....((((((.(((((.....(((((((.(((.((..((...)).)).))).))))))).....))))).))))))....))).................))))))))).))))....(((((.(((((((((((..(((((((.(((..(((.((.(((((((............))))))).))..)))))).)))))))..)))))))))))...)))))....	-43.9	186.339	125.134	145.499	184.37	159.847	119.456	113.587	85.2583	155.588	92.4138	17.4252	156.094
MIR812	Csa_novel-145	0.3	aacacgaucguuuaaauuugaagu	aaaacaaacuacacgaucguguug	Chr7	-	8641124	8641373	uaaacgauuauuuaccauugucaacacgaucguuuaaauuugaaguuuuuuuccaccauucaaaacaaacuacacgaucguguugauauuaucuaauaaaugaucacuuaacauaaguuaacaugauuguuuagcaugaucaauauaaucauuuuauuugaaauuuuuaacaauaauuuacauuguacuuuaagaucucuuacuauaaucaacacaauuguuuuccauaaccaacacgauuguuugucau	.....((((((.......(((((((((((((((.((..((((((..............))))))......)).)))))))))))))))...((...((((((((((.(((((....)))))..))))))))))....))((((.((((.....))))))))........(((((.......)))))....((((....))))..))))))...((((((((.((........)).)))))))).......	-43.8	367.143	207.849	387.998	659.636	630.338	241.723	204.83	412.54	566.019	277.241	261.379	531.565
MIR6288	Csa_novel-146	1344.4	gaacgugucuguuuuuaagugauc	ucuccuauaacauauauuaguucu	Chr7	-	16589541	16589790	uaauuacuuucaaccaccauauugaacgugucuguuuuuaagugaucuuuuucuccuauaacauauauuaguucuuccauuuuugucauccacuuauuuauuuguuguauaucauccaaacgacuauaaauuguuacgugauaaauguaaaacauauuuuacauuacccuaauuauuauucaauuauuuuuuuauuuucucuuuuccuuggugguagugaugaacaauauauaauuuuuuuucuucaucu	..((((((....(((((((....((((((((.((((..((.(.((......)).).)).)))).))))..))))........(((((((......((((((..(((((...........))))).))))))......)))))))((((((((....))))))))............................................))))))))))))).............................	-32.7	1372.64	1113.48	770.607	659.636	808.281	503.122	1.86209	0	2.68255	0	52.2757	4.21877
	Csa_novel-147	5.2	uuauucuauggauaaaggaucuaau	uagauccuuauccauagaauaaag	Scaffold000137	-	105778	106027	gaaauagguaugccuagauacuuuauucuauggauaaaggaucuaauugauagaagaagcaccguaaagaucaauuagucagguuuuuggccgauacaauaaaaacugcuuacuuauaucaugauauaaguaagcaguuuuuauuguaucggccaaaaaccugacuaauugaucuuuacggugcuucuucuaucaauuagauccuuauccauagaauaaagucucuaggcauacuuauuucuucauauuu	((((((((((((((((((.((((((((((((((((((.(((((((((((((((((((((((((((((((((((((((((((((((((((((((((((((((((((((((((((((((((....))))))))))))))))))))))))))))))))))))))))))))))))))))))))))))))))))))))))))))))))))))))))))))))))))).)))))))))))))))))).........	-192.5	463.08	199.366	39.0692	155.69	45.2396	92.7543	83.7939	74.2572	123.398	70.8505	87.1262	172.97
