# Supplementary material for: Identification of MicroRNAs and Their Targets That Respond to Powdery Mildew Infection in Cucumber by Small RNA and Degradome Sequencing
Source: Front Genet. 2020 Mar 26;11:246. doi: 10.3389/fgene.2020.00246 (PMC7113371; doi:10.3389/fgene.2020.00246)
Supplement: Supplementary file 3 [file Table_3.XLSX]

## Sheet: Sheet1
Table S3 Full list of differentially expressed miRNA targets predicted by psRNATarget and degradome sequencing.Fragments per kilobase million (FPKM) values of the target genes were obtained from the published RNA-seq study that had the same experimental design (GSE81234). ID_1, ID_2, and ID_3 represent the three replications of PM-inoculated D8 leaves; NID_1, NID_2, and NID_3 represent the three …
#	miRNA	Target gene	Description	NID_1 FPKM	NID_2 FPKM	NID_3 FPKM	ID_1 FPKM	ID_2 FPKM	ID_3 FPKM	NIS_1 FPKM	NIS_2 FPKM	NIS_3 FPKM	IS_1 FPKM	IS_2 FPKM	IS_3 FPKM
1	Csa-miR160c-3p*	Csa3G005040	ATP-dependent Clp protease proteolytic subunit, putative; contains IPR023562 (Clp protease proteolytic subunit /Translocation-enhancing protein TepA)	67.55	91.47	58.7	34.59	44.38	55.91	56.79	65.09	62.15	62.49	64.83	62.67
2	Csa-miR160c-3p*	Csa5G157970	Pentatricopeptide repeat-containing protein	3.18	3.51	2.77	5.94	4.51	6.07	5	5.72	6.77	5.62	8.31	3.03
3	Csa-miR160a-3p*	Csa3G005040	ATP-dependent Clp protease proteolytic subunit, putative; contains IPR023562 (Clp protease proteolytic subunit /Translocation-enhancing protein TepA)	67.55	91.47	58.7	34.59	44.38	55.91	56.79	65.09	62.15	62.49	64.83	62.67
4	Csa-miR162*	Csa5G608300	Coiled-coil domain-containing protein; contains IPR007590 (CWC16 protein)	21.27	13.89	16.53	31.2	29.01	19.09	18.5	22.12	19.82	36.85	35.73	55.3
5	Csa-miR162*	Csa4G286990	Lipoxygenase; contains IPR008976 (Lipase/lipooxygenase, PLAT/LH2)	0	0	0	0	0	0	0	0	0	0	0	0
6	Csa-miR162*	Csa1G677540	Unknown protein	0	0	0	0	0	0	0	0	0	0	0	0
7	Csa-miR162*	Csa4G287020	Lipoxygenase; contains IPR000907 (Lipoxygenase), IPR008976 (Lipase/lipooxygenase, PLAT/LH2), IPR027433 (Lipoxygenase, domain 3)	0	0	0	0.05	0.54	0	0	0	0	0.04	0	0.16
8	Csa-miR162*	Csa7G312930	Chaperone DnaK; contains IPR013126 (Heat shock protein 70 family)	2.2	0.3	0.99	1.05	0.69	0.74	0.57	0.75	0.63	2.36	5.33	1.49
9	Csa-miR162*	Csa6G525360	Multidrug resistance protein ABC transporter family; contains IPR011527 (ABC transporter, transmembrane domain, type 1), IPR027417 (P-loop containing nucleoside triphosphate hydrolase)	20.41	15.54	16.77	15.48	10.63	19.68	15.21	12.29	14.37	13.47	17.47	14.79
10	Csa-miR162*	Csa4G287550	Lipoxygenase; contains IPR000907 (Lipoxygenase), IPR008976 (Lipase/lipooxygenase, PLAT/LH2), IPR027433 (Lipoxygenase, domain 3)	0	0	0	0.67	5.36	0	0.1	0.05	0.31	0.61	0.06	1.48
11	Csa-miR162*	Csa2G074280	Cleavage and polyadenylation specificity factor subunit 1; contains IPR004871 (Cleavage/polyadenylation specificity factor, A subunit, C-terminal)	4.05	2.55	3.14	7.28	7.72	2.08	3.4	1.7	2.15	3.32	2.76	4.27
12	Csa-miR162*	CsaUNG031630	CBL-interacting protein kinase; contains IPR020636 (Calcium/calmodulin-dependent/calcium-dependent protein kinase)	28.02	42.92	33.58	15.13	23.64	8.72	20.69	19.54	7.16	4.53	1.88	1.74
13	Csa-miR162*	Csa3G116650	Dicer; contains IPR000999 (Ribonuclease III domain), IPR001650 (Helicase, C-terminal), IPR003100 (Argonaute/Dicer protein, PAZ), IPR005034 (Dicer double-stranded RNA-binding fold), IPR014001 (Helicase, superfamily 1/2, ATP-binding domain), IPR014720 (Double-stranded RNA-binding-like domain), IPR027417 (P-loop containing nucleoside triphosphate hydrolase)	55.2	34.02	43.19	52.05	32.01	26.75	29.32	11.82	25.71	24.98	34.63	27.29
14	Csa-miR162*	Csa5G167720	Origin recognition complex subunit, putative; contains IPR007527 (Zinc finger, SWIM-type), IPR020795 (Origin recognition complex, subunit 3)	0.08	0.11	0.08	0.15	0.33	0.06	0.17	0.2	0.08	0.12	0.11	0.27
15	Csa-miR162a*	Csa7G081680	Putative jasmonate O-methyltransferase; contains IPR005299 (SAM dependent carboxyl methyltransferase)	1.16	2.48	0.54	1.21	3.83	1.49	1.48	1.03	0.64	0.78	0.38	1.1
16	Csa-miR162a*	Csa6G091850	Shattering 4; contains IPR009057 (Homeodomain-like)	16.83	8.03	15.16	7.56	7.93	6.44	7.53	7.67	4.99	9.19	10.31	7.89
17	Csa-miR162a*	Csa4G410870	Cytochrome P450; contains IPR001128 (Cytochrome P450)	0	0	0	0	0	0	0	0	0	0	0	0
18	Csa-miR162a*	Csa2G237720	Unknown protein	37.54	46.69	36.46	42.67	29.13	35.77	28.5	16.51	39.5	31.41	42.54	22.48
19	Csa-miR162a*	Csa6G405940	Inter-alpha-trypsin inhibitor heavy chain H3; contains IPR002035 (von Willebrand factor, type A), IPR013083 (Zinc finger, RING/FYVE/PHD-type)	11.93	11.73	9.25	2.84	4.17	3.68	5.03	4.93	3.2	5.21	5.85	4.82
20	Csa-miR162a*	Csa5G612840	Beta-D-glucosidase; contains IPR002772 (Glycoside hydrolase family 3 C-terminal domain), IPR017853 (Glycoside hydrolase, superfamily), IPR026892 (Glycoside hydrolase family 3)	8.32	20.6	6.58	14.13	21.28	12.53	12.39	10.36	9.31	12.77	6.33	18.2
21	Csa-miR162a*	Csa1G039280	Srp40p; contains IPR025486 (Domain of unknown function DUF4378)	23.86	25.84	21.32	16.48	15.24	14	15.65	16.91	10.87	9.5	6.8	6.54
22	Csa-miR162a*	CsaUNG031630	CBL-interacting protein kinase; contains IPR020636 (Calcium/calmodulin-dependent/calcium-dependent protein kinase)	28.02	42.92	33.58	15.13	23.64	8.72	20.69	19.54	7.16	4.53	1.88	1.74
23	Csa-miR162a*	Csa2G361470	Acyltransferase, putative; contains IPR002123 (Phospholipid/glycerol acyltransferase)	42.29	42.18	46.54	44.78	42.11	37.61	46.77	42.56	41.17	68	59.9	51.28
24	Csa-miR162a*	Csa1G042680	Pre-mRNA-splicing factor SPF27-like protein; contains IPR008409 (Pre-mRNA-splicing factor SPF27)	74.02	60.35	76.4	105.83	101.29	103.06	104.24	81.55	111.19	122.75	125.15	104.74
25	Csa-miR162a*	Csa3G182100	Pentatricopeptide repeat-containing protein, putative; contains IPR002885 (Pentatricopeptide repeat)	5.67	4.4	5.55	3.03	2.4	3.09	3.8	2.96	2.23	5.18	6.06	6.17
26	Csa-miR162a*	Csa4G287020	Lipoxygenase; contains IPR000907 (Lipoxygenase), IPR008976 (Lipase/lipooxygenase, PLAT/LH2), IPR027433 (Lipoxygenase, domain 3)	0	0	0	0.05	0.54	0	0	0	0	0.04	0	0.16
27	Csa-miR162a*	Csa3G894530	Serine esterase family protein; contains IPR007751 (Domain of unknown function DUF676, lipase-like)	6.44	7.67	5.48	13.7	13.73	8	7.91	7.2	9.58	7.52	3.9	6.48
28	Csa-miR162a*	Csa7G450760	RNA binding protein, putative; contains IPR012677 (Nucleotide-binding, alpha-beta plait)	2.65	2	2.08	6.58	6.14	2.1	2.68	2	2.85	4.44	3.75	6.3
29	Csa-miR162a*	Csa4G507450	Glutathione-regulated potassium-efflux system protein; contains IPR006153 (Cation/H+ exchanger)	0.02	0	0	0.02	0.02	0	0	0	0	0.02	0	0.05
30	Csa-miR162a*	Csa5G608300	Coiled-coil domain-containing protein; contains IPR007590 (CWC16 protein)	21.27	13.89	16.53	31.2	29.01	19.09	18.5	22.12	19.82	36.85	35.73	55.3
31	Csa-miR162a*	Csa4G286990	Lipoxygenase; contains IPR008976 (Lipase/lipooxygenase, PLAT/LH2)	0	0	0	0	0	0	0	0	0	0	0	0
32	Csa-miR162a*	Csa3G116650	Dicer; contains IPR000999 (Ribonuclease III domain), IPR001650 (Helicase, C-terminal), IPR003100 (Argonaute/Dicer protein, PAZ), IPR005034 (Dicer double-stranded RNA-binding fold), IPR014001 (Helicase, superfamily 1/2, ATP-binding domain), IPR014720 (Double-stranded RNA-binding-like domain), IPR027417 (P-loop containing nucleoside triphosphate hydrolase)	55.2	34.02	43.19	52.05	32.01	26.75	29.32	11.82	25.71	24.98	34.63	27.29
33	Csa-miR162a*	Csa6G181580	Protein kinase, putative; contains IPR011009 (Protein kinase-like domain)	1.05	1.32	1.74	1.86	2.55	1.1	1.93	1.55	1.62	2.85	1.3	7.08
34	Csa-miR162a*	Csa4G642290	Cytochrome P450, putative; contains IPR001128 (Cytochrome P450)	4.79	1.92	2.3	1.22	2.07	1.88	1.98	3.9	0.63	0.51	0.22	0.35
35	Csa-miR162a*	Csa4G287550	Lipoxygenase; contains IPR000907 (Lipoxygenase), IPR008976 (Lipase/lipooxygenase, PLAT/LH2), IPR027433 (Lipoxygenase, domain 3)	0	0	0	0.67	5.36	0	0.1	0.05	0.31	0.61	0.06	1.48
36	Csa-miR162a*	Csa5G149840	ABC transporter ATP-binding protein ARB1; contains IPR027417 (P-loop containing nucleoside triphosphate hydrolase)	42.01	35.2	36.89	54.39	52	37.64	44.83	31.09	34.57	46.56	39.39	50.43
37	Csa-miR162a*	Csa2G074280	Cleavage and polyadenylation specificity factor subunit 1; contains IPR004871 (Cleavage/polyadenylation specificity factor, A subunit, C-terminal)	4.05	2.55	3.14	7.28	7.72	2.08	3.4	1.7	2.15	3.32	2.76	4.27
38	Csa-miR162a*	Csa1G188170	ER membrane protein complex subunit 3; contains IPR002809 (Protein of unknown function DUF106, transmembrane)	56.7	45.28	54.54	70.05	72.62	57.9	73.36	79.01	54.25	75.71	46.97	74.98
39	Csa-miR162a*	Csa6G511860	1-aminocyclopropane-1-carboxylate oxidase; contains IPR005123 (Oxoglutarate/iron-dependent dioxygenase), IPR026992 (Non-haem dioxygenase N-terminal domain), IPR027443 (Isopenicillin N synthase-like)	1.54	0.98	0.79	1.7	7.37	1.36	2.22	13.45	1.32	1.56	1.16	1.81
40	Csa-miR162a*	Csa6G525360	Multidrug resistance protein ABC transporter family; contains IPR011527 (ABC transporter, transmembrane domain, type 1), IPR027417 (P-loop containing nucleoside triphosphate hydrolase)	20.41	15.54	16.77	15.48	10.63	19.68	15.21	12.29	14.37	13.47	17.47	14.79
41	Csa-miR162a*	Csa1G677540	Unknown protein	0	0	0	0	0	0	0	0	0	0	0	0
42	Csa-miR162a*	Csa3G640620	Mediator of RNA polymerase II transcription subunit 8	58.42	35.36	48.42	66.58	67.04	46.97	54.58	51.85	40.4	59.37	46.19	61.76
43	Csa-miR162a*	Csa4G664360	Multiple chloroplast division site 1	53.4	64.28	50.65	48.9	57.68	47.2	52.34	51.75	59.91	65.47	57.48	65.2
44	Csa-miR162a*	Csa5G167720	Origin recognition complex subunit, putative; contains IPR007527 (Zinc finger, SWIM-type), IPR020795 (Origin recognition complex, subunit 3)	0.08	0.11	0.08	0.15	0.33	0.06	0.17	0.2	0.08	0.12	0.11	0.27
45	Csa-miR162a*	Csa2G059800	mRNA, clone: RTFL01-13-M05; contains IPR006852 (Protein of unknown function DUF616)	34.07	24.08	30.05	29.06	28.49	21.14	27.98	25.15	23.77	29.79	30.25	30.38
46	Csa-miR162a*	Csa7G312930	Chaperone DnaK; contains IPR013126 (Heat shock protein 70 family)	2.2	0.3	0.99	1.05	0.69	0.74	0.57	0.75	0.63	2.36	5.33	1.49
47	Csa-miR162a*	Csa5G524850	L-aspartate oxidase, putative; contains IPR005288 (L-aspartate oxidase), IPR013027 (FAD-dependent pyridine nucleotide-disulphide oxidoreductase), IPR015939 (Fumarate reductase/succinate dehydrogenase flavoprotein-like, C-terminal), IPR027477 (Succinate dehydrogenase/fumarate reductase flavoprotein, catalytic domain)	4.88	4.44	3.93	1.98	2.18	3.44	5	5.38	3.52	1.78	3.61	2.38
48	Csa-miR162a*	Csa5G623530	Mitochondrial carrier protein, putative; contains IPR002067 (Mitochondrial carrier protein), IPR011992 (EF-hand-like domain), IPR023395 (Mitochondrial carrier domain)	32.5	25	32.75	59.51	61.61	32.39	41.75	37.32	29.04	37.13	22.71	37.22
49	Csa-miR162a*	Csa7G047310	Kelch-like protein; contains IPR015916 (Galactose oxidase, beta-propeller)	1.61	1.12	1.65	1.28	1.38	1.55	0.99	0.96	1.28	3	4.6	2.4
50	Csa-miR162a*	Csa2G435500	Pentatricopeptide repeat-containing protein; contains IPR002885 (Pentatricopeptide repeat), IPR011990 (Tetratricopeptide-like helical)	2.53	0.76	1.68	3.77	2.83	1.09	1.47	1.23	0.99	3.06	4.23	6.23
51	Csa-miR162a*	Csa6G124160	RNA polymerase II-associated protein	20.2	12.67	17.11	13.46	11.24	9.8	12.39	9.84	10.56	8.71	10.51	7.27
52	Csa-miR162a*	Csa6G091910	RNA polymerase II ctd phosphatase, putative; contains IPR001357 (BRCT domain), IPR004274 (NLI interacting factor), IPR023214 (HAD-like domain)	8.07	5.88	6.99	13.23	10.79	9.21	8.59	9.36	6.74	16.18	18.54	16.56
53	Csa_novel-1*	Csa7G375840	Kinesin light chain, putative; contains IPR011990 (Tetratricopeptide-like helical)	3.26	0.69	2.25	1.61	1.89	0.59	1.36	1.16	0.68	1.17	2.14	2.16
54	Csa_novel-1*	Csa4G083660	RNA binding protein; contains IPR012677 (Nucleotide-binding, alpha-beta plait)	411.95	179.61	347.75	489.31	512.01	213.99	290.45	253.22	194.39	265.54	243.88	277.57
55	Csa_novel-1*	Csa6G002890	Double-stranded RNA-specific adenosine deaminase; contains IPR002466 (Adenosine deaminase/editase)	16.63	17.69	14.37	8.75	10.65	7.25	12.04	6.6	8.88	11.83	10.81	9.45
56	Csa_novel-1*	Csa3G127760	CER1 protein, putative, expressed; contains IPR006694 (Fatty acid hydroxylase), IPR021940 (Uncharacterised domain Wax2, C-terminal)	1.7	1.64	2.25	13.26	12.99	6.4	8.4	9	4.27	10.95	3.4	11.56
57	Csa_novel-1*	Csa1G586880	Glutathione-regulated potassium-efflux system protein kefB; contains IPR006153 (Cation/H+ exchanger)	7.12	6.15	4.96	7.54	8.12	6.83	7.15	6.12	8.38	6.34	4.14	5.52
58	Csa_novel-1*	Csa4G096100	F-box family protein; contains IPR001810 (F-box domain, cyclin-like)	8.06	7.28	8.56	5.12	8.28	3.73	5.69	6.76	3.12	7.14	6.84	7.92
59	Csa_novel-1*	Csa2G372720	Auxin-responsive protein; contains IPR003311 (AUX/IAA protein)	277.88	292.63	231.87	164.41	196.7	283.49	246.98	260.65	241.29	207.8	276.47	194.77
60	Csa_novel-1*	Csa6G106790	Calcium-dependent protein kinase, putative; contains IPR011009 (Protein kinase-like domain), IPR011992 (EF-hand-like domain)	23.08	14.97	19.05	17	18.79	12.87	19.22	15.89	12.9	13.98	11.1	14.54
61	Csa_novel-1*	Csa7G373500	Serine/threonine-protein kinase, putative; contains IPR018865 (Serine-threonine protein kinase 19)	21.28	24.38	17.46	12.43	12.65	15.28	17.85	11.79	18.31	17.31	18.95	14.21
62	Csa_novel-1*	Csa6G012270	UDP-sugar pyrophosphorylase 1; contains IPR002618 (UTP--glucose-1-phosphate uridylyltransferase)	38.4	52.72	33.12	36.18	42.12	43.24	43.57	28.71	42.05	53.81	63.01	54.11
63	Csa_novel-1*	Csa5G139090	Calcium-dependent protein kinase, putative; contains IPR011009 (Protein kinase-like domain), IPR011992 (EF-hand-like domain)	3.25	4.48	4.59	12.37	7.78	26.37	9.35	5.12	17.5	16.21	22.07	14.13
64	Csa_novel-1*	Csa2G349080	Octicosapeptide/Phox/Bem1p domain-containing protein kinase; contains IPR000270 (Phox/Bem1p)	240.51	183.96	189.91	24.47	21.92	68.41	69.07	109.07	38.27	16.69	22.82	6.8
65	Csa-miR396i-3p*	Csa6G185260	Zinc finger CCCH domain-containing protein; contains IPR000571 (Zinc finger, CCCH-type), IPR020683 (Ankyrin repeat-containing domain)	55.31	51.11	42.72	158.81	143.73	112.19	72.84	96.97	92.38	98.45	72.33	116.3
66	Csa-miR396i-3p*	Csa1G009820	Expansin 2; contains IPR007118 (Expansin/Lol pI), IPR014733 (Barwin-like endoglucanase)	1.48	6.2	1.42	7.01	8.44	3.99	3.37	3.48	4.43	3.67	1.54	7.71
67	Csa-miR396i-3p*	Csa7G009030	Auxin-induced protein-like protein; contains IPR003676 (Auxin responsive SAUR protein)	0.75	0.83	0.6	1.57	1.08	0	1.13	1.04	0.44	1.3	0.49	0.79
68	Csa-miR396i-3p*	Csa3G811600	DNA-directed RNA polymerase; contains IPR009010 (Aspartate decarboxylase-like domain), IPR015699 (DNA-directed RNA pol I, largest subunit)	29.52	14.8	20.06	28.19	21.63	14.54	17.65	5.95	13.71	14.12	15.59	14.7
69	Csa-miR396i-3p*	Csa1G614640	JHL23C09.7 protein	3.64	1.61	12.64	11.19	18.24	4.16	9.19	6.39	3.44	9.06	0.79	16.81
70	Csa-miR396i-3p*	Csa5G153120	Putative uncharacterized protein OSJNBa0009C08.11; contains IPR021916 (Protein of unknown function DUF3527)	5.46	6.82	4.19	4.52	8.72	3.49	6	5.52	2.94	1.54	0.43	2.18
71	Csa-miR396i-3p*	Csa7G433400	Hydrolase, alpha/beta fold family protein; contains IPR000639 (Epoxide hydrolase-like)	7.48	5.6	6.67	5.27	5.17	3.59	4.41	3.41	2.2	7	6.77	6.72
72	Csa-miR396i-3p*	Csa5G585420	Protein translocase subunit SecA; contains IPR000185 (Protein translocase subunit SecA), IPR027417 (P-loop containing nucleoside triphosphate hydrolase)	92.13	111.29	70.87	90.89	80.92	85.18	86.83	44.75	81.5	75.19	68.56	80.83
73	Csa-miR396i-3p*	Csa1G024160	Myb transcription factor; contains IPR009057 (Homeodomain-like)	20.91	4.06	22.97	39.31	37.16	35.95	27.58	30.91	17.27	47.18	46.02	35.1
74	Csa-miR396i-3p*	Csa2G000250	Replication protein A 70 kDa DNA-binding subunit; contains IPR004591 (Replication factor-a protein 1 Rpa1)	8.74	11.2	11.67	9.92	9.61	10	10.47	9.53	8.59	13.35	13.32	14.02
75	Csa-miR396i-3p*	Csa5G622680	Pumilio, putative; contains IPR012940 (Nucleic acid binding NABP), IPR016024 (Armadillo-type fold)	16.43	13.55	16.39	10.51	11.07	10.74	12.18	10.22	9.3	11.08	11.37	12.01
76	Csa-miR396i-3p*	Csa3G355560	Cation/H(+) antiporter 4	0	0	0	0	0	0	0	0	0	0	0	0
77	Csa-miR396i-3p*	Csa4G095050	Phosphorylase; contains IPR000811 (Glycosyl transferase, family 35)	6.72	11.29	7.28	12.2	16.01	7.45	12.65	10.79	12.99	11.03	7.76	23.18
78	Csa-miR396i-3p*	Csa2G270190	Ccr4-associated factor, putative; contains IPR006941 (Ribonuclease CAF1), IPR012337 (Ribonuclease H-like domain)	0.35	0.33	0.89	3.2	1.88	2.36	2.04	3.07	7.41	3.42	3.99	4.26
79	Csa-miR396i-3p*	Csa3G850490	IAA-amino acid hydrolase ILR1, putative; contains IPR002933 (Peptidase M20)	79.33	183.05	76.3	440.62	415.79	571.47	257.47	429.57	465.49	904.49	1018.52	1016.57
80	Csa-miR396i-3p*	Csa4G639850	Remorin-1 protein; contains IPR005516 (Remorin, C-terminal)	0.79	1.36	1.02	1.86	2.41	1.39	1.47	0.96	1.51	1.58	1.14	1.94
81	Csa-miR396i-3p*	Csa3G002800	Flavanone 3-hydroxylase; contains IPR005123 (Oxoglutarate/iron-dependent dioxygenase), IPR026992 (Non-haem dioxygenase N-terminal domain), IPR027443 (Isopenicillin N synthase-like)	0	0	0	0.18	0.18	0	0	0	0.04	0.04	0	0.06
82	Csa-miR396i-3p*	Csa4G293130	Ubiquinol oxidase	14.03	24.92	17.62	26.98	35.23	28.26	31.08	23.37	29.21	22.86	26.33	16.86
83	Csa-miR396i-3p*	Csa3G646600	Remorin-2 protein; contains IPR005516 (Remorin, C-terminal)	0	0.11	0	0.56	1.62	0.09	0.06	0	0.03	0.06	0.03	0.47
84	Csa-miR396i-3p*	Csa6G104650	WAT1-related protein; contains IPR000620 (Drug/metabolite transporter)	648.13	244.91	438.14	559.55	667.53	78.56	386.49	221.65	131.07	271.84	55.29	90.28
85	Csa-miR396i-3p*	Csa3G119460	WD-40 repeat-containing protein; contains IPR011047 (Quinonprotein alcohol dehydrogenase-like superfamily), IPR015943 (WD40/YVTN repeat-like-containing domain), IPR022033 (RAVE complex protein Rav1 C-terminal)	8.43	7.18	8.5	11.75	8.23	7.39	7.73	5.36	6.57	7.94	8.57	7.98
86	Csa-miR396i-3p*	Csa1G654870	Ribonuclease 3-like protein 3; contains IPR000999 (Ribonuclease III domain), IPR001650 (Helicase, C-terminal), IPR003100 (Argonaute/Dicer protein, PAZ), IPR005034 (Dicer double-stranded RNA-binding fold), IPR014001 (Helicase, superfamily 1/2, ATP-binding domain), IPR027417 (P-loop containing nucleoside triphosphate hydrolase)	21.36	30.05	17.82	29.28	24.79	28.47	23.59	8.69	29.46	29.27	28.76	39.14
87	Csa-miR396i-3p*	Csa6G127350	Bzip-related transcription factor-like; contains IPR006867 (Domain of unknown function DUF632), IPR006868 (Domain of unknown function DUF630)	42.87	33.83	47.97	79.77	81.12	91.41	38.89	43.7	57.11	28.26	22.34	20.7
88	Csa-miR396i-3p*	Csa6G188690	Pentatricopeptide repeat-containing protein, putative; contains IPR002885 (Pentatricopeptide repeat), IPR011990 (Tetratricopeptide-like helical)	0.8	0.51	0.73	1.11	1.46	0.64	0.68	0.67	0.35	0.9	0.76	1.23
89	Csa-miR396i-3p*	Csa1G060260	Ankyrin repeat-containing protein, putative; contains IPR020683 (Ankyrin repeat-containing domain)	0	0	0	0	0.2	0	0	0	0	0	0	0
90	Csa-miR396i-3p*	Csa7G048010	Putative two-pore calcium channel; contains IPR005821 (Ion transport domain), IPR011992 (EF-hand-like domain), IPR027359 (Voltage-dependent potassium channel, four helix bundle domain)	11.12	16.85	12.79	33.96	35.8	23.33	31.1	22.42	20.45	55.27	31.88	53.09
91	Csa-miR396i-3p*	Csa2G061030	TBC1 domain family member-like protein; contains IPR000195 (Rab-GTPase-TBC domain)	47.05	37.46	35.47	111.08	135.4	86.72	51.65	51.97	64.09	125.68	133.29	134.48
92	Csa-miR396i-3p*	Csa3G263250	Unknown protein	0	0	0	0	0	0	0	0	0	0	0	0
93	Csa-miR396i-3p*	Csa1G305730	Unknown protein	1.64	0.2	0.91	0.19	0.37	0.33	0.85	0.18	0.18	0.17	1.19	0.68
94	Csa-miR396i-3p*	Csa7G452260	Receptor-like protein kinase; contains IPR011009 (Protein kinase-like domain), IPR013320 (Concanavalin A-like lectin/glucanase, subgroup), IPR024788 (Malectin-like carbohydrate-binding domain)	34.23	48.02	47.4	78.86	61.09	92.18	68.59	53.36	85.44	65.56	71	68.52
95	Csa-miR396i-3p*	Csa6G091860	Receptor-like protein kinase; contains IPR011009 (Protein kinase-like domain)	0.5	1.79	0.73	2.85	4.37	1.41	1.8	1.48	1.84	2.1	1.42	2.5
96	Csa-miR396i-3p*	Csa6G361340	Hydroxysteroid dehydrogenase, putative; contains IPR003388 (Reticulon), IPR016040 (NAD(P)-binding domain)	14.38	16.34	12.62	19.2	24.97	14.39	16.14	12.42	16.01	17.41	10.39	22.21
97	Csa-miR396i-3p*	Csa6G135410	Acetyl xylan esterase A; contains IPR005181 (Domain of unknown function DUF303, acetylesterase putative)	0	0	0	0	0	0	0	0	0	0	0	0
98	Csa-miR396i-3p*	Csa3G133920	Myosin XI-2; contains IPR000048 (IQ motif, EF-hand binding site), IPR001609 (Myosin head, motor domain), IPR002710 (Dilute), IPR027417 (P-loop containing nucleoside triphosphate hydrolase)	0.09	0.33	0.14	0.22	0.23	0.15	0.27	0.01	0.09	0.24	0.29	0.13
99	Csa-miR396i-3p*	Csa6G518240	F1K23.23	7.23	4.91	6.29	4.39	4.7	3.11	4.78	2.33	3.41	5.02	5.78	4.57
100	Csa-miR396i-3p*	Csa2G049860	FGGY family of carbohydrate kinase; contains IPR006003 (Carbohydrate kinase, FGGY-related)	105.48	87.19	99.46	60.1	47.27	82.98	65.85	82.45	64.53	56.82	77.59	54.8
101	Csa-miR156j*	Csa3G567830	Squamosa promoter-binding protein; contains IPR004333 (Transcription factor, SBP-box)	16.68	21.4	18.42	7.8	8.58	9.58	10.68	12.3	7.52	8.57	12.94	9.18
102	Csa-miR156j*	Csa6G504720	Cytochrome P450; contains IPR001128 (Cytochrome P450)	0	0.13	0.14	0.24	0.53	0.16	0.29	0.17	0.2	0.3	0.09	0.21
103	Csa-miR156j*	Csa6G039020	Alpha-glucosidase, putative; contains IPR000322 (Glycoside hydrolase, family 31), IPR011013 (Galactose mutarotase-like domain)	2.68	3.42	4.03	2.67	3.82	2.7	4.69	5.06	3.15	2.19	1.03	3.99
104	Csa-miR156j*	Csa3G809420	SQUAMOSA promoter binding protein-like protein; contains IPR004333 (Transcription factor, SBP-box)	4.14	3.23	3.63	2.6	3.27	2.32	2.26	3.11	1.75	3.51	3.26	3.93
105	Csa-miR156j*	Csa2G401310	Phosphoribosylglycinamide formyltransferase 2; contains IPR016185 (Pre-ATP-grasp domain), IPR016301 (Phosphoribosylaminoimidazole carboxylase)	19.39	12.84	14.51	18.77	15.16	13.5	15.55	8.88	13.14	12.55	11.99	15.45
106	Csa-miR156j*	Csa1G039890	Squamosa promoter binding protein; contains IPR004333 (Transcription factor, SBP-box)	8.98	6.23	10.7	9.4	10.01	2.16	6.46	3.34	2.23	2.45	3.28	2.44
107	Csa-miR156j*	Csa7G044820	Transferase, transferring glycosyl groups, putative; contains IPR006740 (Protein of unknown function DUF604)	0.7	0.81	0.49	1.56	2.66	0.36	0.97	0.45	0.51	0.82	0.9	2.1
108	Csa-miR156j*	Csa3G117960	Squamosa promoter-binding protein, putative; contains IPR004333 (Transcription factor, SBP-box)	6.75	5.57	5.83	7.25	16.65	5	5.98	5.43	6.92	11.52	11.57	27.26
109	Csa-miR156j*	Csa1G001450	Squamosa promoter-binding protein; contains IPR004333 (Transcription factor, SBP-box)	1.49	1.74	1.38	0.41	0.52	0.65	0.51	1.04	0.81	0.34	0.43	0.44
110	Csa-miR156j*	Csa1G051590	Squamosa promoter binding protein; contains IPR004333 (Transcription factor, SBP-box)	1.94	1.15	0.81	8.98	8.77	11.62	3.1	2.28	13.37	98.88	136.23	133.89
111	Csa-miR156j*	Csa1G000750	ATP/DNA binding protein; contains IPR003594 (Histidine kinase-like ATPase, ATP-binding domain)	0.96	1.39	0.51	0.53	0.4	1.03	1.16	0.84	0.77	0.71	0.54	0.8
112	Csa-miR156j*	Csa1G013190	Cytochrome P450 flavonoid 3',5'-hydroxylase; contains IPR001128 (Cytochrome P450)	0.31	0.1	0.21	0.35	0.22	0.28	0.2	0.06	0.06	0.53	0.86	1.09
113	Csa-miR156j*	Csa1G015680	Squamosa promoter binding protein; contains IPR004333 (Transcription factor, SBP-box)	1.52	1.32	0.54	1.86	2.69	0.74	1.24	0.53	0.82	0.91	1.38	3.44
114	Csa-miR156j*	Csa1G011560	S phase cyclin A-associated protein in the endoplasmic reticulum; contains IPR016024 (Armadillo-type fold)	7.92	5.98	7.43	9.71	7.4	6.14	6.91	4.26	4.8	5.91	5	6.26
115	Csa-miR156j*	Csa1G496300	Chitinase 1, putative; contains IPR000677 (2S globulin), IPR017853 (Glycoside hydrolase, superfamily)	0	0	0	0	0	0.04	0	0	0	0	0	0
116	Csa-miR156j*	Csa6G094760	Squamosa promoter-binding protein; contains IPR004333 (Transcription factor, SBP-box)	9.08	11.45	6.95	6.38	10.02	4.36	6.83	5.98	3.99	8.77	4.64	16.13
117	Csa-miR156j*	Csa1G050250	Glyceraldehyde-3-phosphate dehydrogenase; contains IPR020831 (Glyceraldehyde/Erythrose phosphate dehydrogenase family)	88.38	110.84	81.49	135.26	196.43	115.85	153.73	154.91	112.82	149.34	103.37	217.08
118	Csa-miR156j*	Csa6G128040	RING-finger-containing E3 ubiquitin ligase; contains IPR013083 (Zinc finger, RING/FYVE/PHD-type)	17.66	6.53	12.23	4.12	8.75	2.21	3.86	3.08	1.44	6.21	6.93	6.08
119	Csa-miR166j*	Csa6G405340	Mannan endo-1,4-beta-mannosidase; contains IPR017853 (Glycoside hydrolase, superfamily)	0.06	0.14	0.03	0.98	0.86	1.23	0.55	1.47	0.3	0.75	0.14	0.86
120	Csa-miR166j*	Csa3G112770	Ribosomal protein L15; contains IPR000439 (Ribosomal protein L15e)	194.92	153.33	155.08	222.33	228.37	126.6	189.19	161.98	148.63	203.64	134.01	257.11
121	Csa-miR166j*	Csa3G895630	Class III homeobox-leucine zipper protein; contains IPR002913 (START domain), IPR009057 (Homeodomain-like), IPR013978 (MEKHLA), IPR023393 (START-like domain)	12.55	18.62	16.29	16.46	21.28	9.73	18.06	11.7	11.8	6.58	6.46	9.69
122	Csa-miR166j*	Csa6G513630	U3 small nucleolar RNA-associated protein-like protein; contains IPR011990 (Tetratricopeptide-like helical), IPR013949 (U3 small nucleolar RNA-associated protein 6)	9.17	4.81	5.62	11.57	12.08	4.31	7.09	4.8	4.16	11.09	9.24	17.33
123	Csa-miR166j*	Csa4G652130	Desumoylating isopeptidase 2; contains IPR008580 (Domain of unknown function DUF862, eukaryotic)	34.59	35	32.71	25.81	36.36	26.9	26.97	33.31	28.77	35.26	29.85	39.79
124	Csa-miR166j*	Csa6G141360	Class III homeobox-leucine zipper protein; contains IPR002913 (START domain), IPR009057 (Homeodomain-like), IPR013978 (MEKHLA), IPR023393 (START-like domain)	21.31	18.01	18.9	24.75	26.5	12.78	16.13	11.51	12.6	10.67	9.1	12.92
125	Csa-miR166j*	Csa1G538230	Class III homeobox-leucine zipper protein; contains IPR002913 (START domain), IPR009057 (Homeodomain-like), IPR013978 (MEKHLA), IPR023393 (START-like domain)	5.66	6.7	4.81	6.92	10.09	2.73	5.32	2.62	3.97	2.69	2.38	4.88
126	Csa-miR166j*	Csa1G164660	Glucan endo-1,3-beta-glucosidase, putative; contains IPR000490 (Glycoside hydrolase, family 17), IPR017853 (Glycoside hydrolase, superfamily)	86.3	133.59	111.27	618.58	396.34	552.77	291.09	390.1	531.94	1081.85	1149.12	771.46
127	Csa-miR166j*	Csa7G452940	Class III homeobox-leucine zipper protein; contains IPR002913 (START domain), IPR009057 (Homeodomain-like), IPR013978 (MEKHLA), IPR023393 (START-like domain)	3.94	4.75	4.51	8.33	11.76	6.34	7.48	7.06	7.41	3.9	4.5	5.32
128	Csa-miR166j*	Csa6G525430	Class III homeobox-leucine zipper protein; contains IPR002913 (START domain), IPR009057 (Homeodomain-like), IPR013978 (MEKHLA), IPR023393 (START-like domain)	11.33	6.35	8.15	6.29	9.91	2.83	6.09	3.01	3.73	3.55	3.56	4.94
129	Csa-miR166j*	Csa3G112780	Ribosomal protein L15; contains IPR000439 (Ribosomal protein L15e)	174.22	132.54	139.25	190.39	194.42	113.02	168.35	143.43	130.51	178.06	119.28	224.76
130	Csa-miR156k*	Csa1G050250	Glyceraldehyde-3-phosphate dehydrogenase; contains IPR020831 (Glyceraldehyde/Erythrose phosphate dehydrogenase family)	88.38	110.84	81.49	135.26	196.43	115.85	153.73	154.91	112.82	149.34	103.37	217.08
131	Csa-miR156k*	Csa6G128040	RING-finger-containing E3 ubiquitin ligase; contains IPR013083 (Zinc finger, RING/FYVE/PHD-type)	17.66	6.53	12.23	4.12	8.75	2.21	3.86	3.08	1.44	6.21	6.93	6.08
132	Csa-miR156k*	Csa6G094760	Squamosa promoter-binding protein; contains IPR004333 (Transcription factor, SBP-box)	9.08	11.45	6.95	6.38	10.02	4.36	6.83	5.98	3.99	8.77	4.64	16.13
133	Csa-miR156k*	Csa1G496300	Chitinase 1, putative; contains IPR000677 (2S globulin), IPR017853 (Glycoside hydrolase, superfamily)	0	0	0	0	0	0.04	0	0	0	0	0	0
134	Csa-miR156k*	Csa2G360650	Serine/threonine protein kinase; contains IPR011009 (Protein kinase-like domain)	47.22	56.72	51.63	111.54	77.7	123.15	77.05	49.43	102.52	86.76	100.27	78.37
135	Csa-miR156k*	Csa1G015680	Squamosa promoter binding protein; contains IPR004333 (Transcription factor, SBP-box)	1.52	1.32	0.54	1.86	2.69	0.74	1.24	0.53	0.82	0.91	1.38	3.44
136	Csa-miR156k*	Csa7G213180	1,4-alpha-glucan branching enzyme GlgB; contains IPR015902 (Glycoside hydrolase, family 13)	2.34	0.84	1.63	6.62	5.3	1.28	2.57	0.7	1.04	2.31	1.3	4.46
137	Csa-miR156k*	Csa1G051590	Squamosa promoter binding protein; contains IPR004333 (Transcription factor, SBP-box)	1.94	1.15	0.81	8.98	8.77	11.62	3.1	2.28	13.37	98.88	136.23	133.89
138	Csa-miR156k*	Csa1G000750	ATP/DNA binding protein; contains IPR003594 (Histidine kinase-like ATPase, ATP-binding domain)	0.96	1.39	0.51	0.53	0.4	1.03	1.16	0.84	0.77	0.71	0.54	0.8
139	Csa-miR156k*	Csa7G368130	Lipase class 3 family protein; contains IPR002921 (Lipase, class 3), IPR027417 (P-loop containing nucleoside triphosphate hydrolase)	31.29	24.95	29.91	26.32	24.5	24.38	28.85	22.43	23.05	19.87	15	18.47
140	Csa-miR156k*	Csa1G059710	Stigma-specific Stig1 family protein; contains IPR006969 (Stigma-specific protein Stig1)	0	0	0.11	0.33	0.22	0.29	0.5	0.31	0.21	0.2	0.35	0.24
141	Csa-miR156k*	Csa6G505900	Transcription-associated protein; contains IPR003152 (PIK-related kinase, FATC), IPR011009 (Protein kinase-like domain), IPR014009 (PIK-related kinase), IPR016024 (Armadillo-type fold)	13.73	8.28	12.8	21.02	13.85	9.45	10.5	6.49	7.5	9.37	8.95	9.61
142	Csa-miR156k*	Csa1G633390	Growth inhibition and differentiation protein 88	1.47	1.16	1.26	3.58	4.73	1.67	2.62	2.83	1.23	2.08	0.76	4.34
143	Csa-miR156k*	Csa7G044820	Transferase, transferring glycosyl groups, putative; contains IPR006740 (Protein of unknown function DUF604)	0.7	0.81	0.49	1.56	2.66	0.36	0.97	0.45	0.51	0.82	0.9	2.1
144	Csa-miR156k*	Csa3G117960	Squamosa promoter-binding protein, putative; contains IPR004333 (Transcription factor, SBP-box)	6.75	5.57	5.83	7.25	16.65	5	5.98	5.43	6.92	11.52	11.57	27.26
145	Csa-miR156k*	Csa1G001450	Squamosa promoter-binding protein; contains IPR004333 (Transcription factor, SBP-box)	1.49	1.74	1.38	0.41	0.52	0.65	0.51	1.04	0.81	0.34	0.43	0.44
146	Csa-miR156k*	Csa4G561180	Serine/threonine protein kinase, putative; contains IPR011009 (Protein kinase-like domain)	0.05	0.06	0.11	0.06	0.25	0.03	0.13	0.11	0.03	0.16	0.06	0.16
147	Csa-miR156k*	Csa2G401310	Phosphoribosylglycinamide formyltransferase 2; contains IPR016185 (Pre-ATP-grasp domain), IPR016301 (Phosphoribosylaminoimidazole carboxylase)	19.39	12.84	14.51	18.77	15.16	13.5	15.55	8.88	13.14	12.55	11.99	15.45
148	Csa-miR156k*	Csa5G045020	EamA-like transporter family protein; contains IPR000620 (Drug/metabolite transporter)	8.54	4.74	10.42	6.9	7.89	8.16	9.73	9.89	6.28	5.63	4.32	4.98
149	Csa-miR156k*	Csa1G039890	Squamosa promoter binding protein; contains IPR004333 (Transcription factor, SBP-box)	8.98	6.23	10.7	9.4	10.01	2.16	6.46	3.34	2.23	2.45	3.28	2.44
150	Csa-miR156k*	Csa6G039020	Alpha-glucosidase, putative; contains IPR000322 (Glycoside hydrolase, family 31), IPR011013 (Galactose mutarotase-like domain)	2.68	3.42	4.03	2.67	3.82	2.7	4.69	5.06	3.15	2.19	1.03	3.99
151	Csa-miR156k*	Csa3G809420	SQUAMOSA promoter binding protein-like protein; contains IPR004333 (Transcription factor, SBP-box)	4.14	3.23	3.63	2.6	3.27	2.32	2.26	3.11	1.75	3.51	3.26	3.93
152	Csa-miR156k*	Csa2G000410	RecA; contains IPR013765 (DNA recombination and repair protein RecA), IPR023400 (DNA recombination and repair protein RecA, C-terminal), IPR027417 (P-loop containing nucleoside triphosphate hydrolase)	17.06	8.98	12.05	7.87	8.55	6.13	8.52	5.83	6.82	6.76	8.98	7.06
153	Csa-miR156k*	Csa3G567830	Squamosa promoter-binding protein; contains IPR004333 (Transcription factor, SBP-box)	16.68	21.4	18.42	7.8	8.58	9.58	10.68	12.3	7.52	8.57	12.94	9.18
154	Csa-miR156k*	Csa6G504720	Cytochrome P450; contains IPR001128 (Cytochrome P450)	0	0.13	0.14	0.24	0.53	0.16	0.29	0.17	0.2	0.3	0.09	0.21
155	Csa-miR156k*	Csa5G139240	Protein yippee-like; contains IPR004910 (Yippee-like protein)	451.93	397.35	580.4	242.41	247.57	297.3	325.4	272.6	302.33	211.63	227	147.71
156	Csa-miR156k*	Csa1G573580	Transmembrane protein adipocyte-associated 1; contains IPR018781 (Uncharacterised protein family, transmembrane-40)	15.58	13.02	14.76	11.65	14.02	13.3	15.28	14.97	11.2	14.29	14.28	13.14
157	Csa-miR160f*	Csa2G315390	Auxin response factor, putative; contains IPR010525 (Auxin response factor), IPR015300 (DNA-binding pseudobarrel domain)	6.1	4.35	5.32	3.89	3.82	2.68	3.14	1.97	2.88	3.55	5.16	4.13
158	Csa-miR160f*	Csa3G250890	Probable potassium transport system protein kup; contains IPR003855 (K+ potassium transporter)	29.73	19.72	27.48	14.56	15.3	13.6	18.6	18.42	12.82	15.49	13.48	11.23
159	Csa-miR160f*	Csa6G141390	Auxin response factor, putative; contains IPR003311 (AUX/IAA protein), IPR010525 (Auxin response factor), IPR015300 (DNA-binding pseudobarrel domain)	8.34	14.65	13.26	3.32	5.47	5.27	10.51	10.1	11.67	12.19	14.22	14.32
160	Csa-miR160f*	Csa5G070180	Probable potassium transport system protein kup; contains IPR003855 (K+ potassium transporter)	108.82	134.37	104.53	74.6	65.37	91.19	95.8	58.19	95.96	69.95	79.19	80.24
161	Csa-miR160f*	Csa5G593330	Actin-related protein 3; contains IPR004000 (Actin-related protein)	30.17	29.42	35.31	25.59	21.73	37.3	32.02	33.31	36	35.83	31.9	46.25
162	Csa-miR160f*	Csa6G405890	Auxin response factor, putative; contains IPR010525 (Auxin response factor), IPR015300 (DNA-binding pseudobarrel domain)	14.15	11.45	13.3	9.49	6.87	6.96	9.31	7.83	8.95	19.54	20.17	15.71
163	Csa-miR160f*	Csa2G296090	UPF0496 protein; contains IPR007749 (Protein of unknown function DUF677)	327.41	368.36	384.81	193.5	210.25	242.87	340.8	297.34	259.99	86.02	84.35	65.76
164	Csa-miR160f*	Csa6G445210	Auxin response factor, putative; contains IPR003311 (AUX/IAA protein), IPR010525 (Auxin response factor), IPR015300 (DNA-binding pseudobarrel domain)	10.71	6.73	7.64	10.74	7.12	6.41	3.71	4.6	4.36	16.21	17.33	13.39
165	Csa-miR160f*	Csa4G013560	Aldo/keto reductase; contains IPR001395 (Aldo/keto reductase), IPR023210 (NADP-dependent oxidoreductase domain)	0	0	0	0	0	0	0	0	0	0.23	0	0
166	Csa_novel-3*	Csa2G010320	Polycomb group RING finger protein, putative; contains IPR013083 (Zinc finger, RING/FYVE/PHD-type)	4.81	3.64	5.83	6.17	6.42	4.21	5.35	4.24	3.92	4.56	3.72	4.91
167	Csa_novel-3*	Csa4G664370	Plastid movement impaired1; contains IPR019448 (EEIG1/EHBP1 N-terminal domain)	78.75	79.27	70.09	27.64	27.35	51.59	53.41	73.52	39.01	36.98	29.91	22.5
168	Csa_novel-3*	Csa2G301470	WAT1-related protein	0	0	0.1	0	0	0	0.09	0.1	0	0	0	0
169	Csa_novel-3*	Csa2G084270	Transmembrane protein; contains IPR004843 (Metallophosphoesterase domain)	4.12	2.61	4.56	5.95	6.14	8.51	4.91	5.5	5.69	9.19	16.37	8.45
170	Csa_novel-3*	Csa2G360840	Glycosyltransferase family GT8 protein; contains IPR002495 (Glycosyl transferase, family 8)	0.47	1.71	1.76	7.02	5.39	2.2	2.45	1.9	2.97	1.72	1.12	1.35
171	Csa_novel-3*	Csa2G360650	Serine/threonine protein kinase; contains IPR011009 (Protein kinase-like domain)	47.22	56.72	51.63	111.54	77.7	123.15	77.05	49.43	102.52	86.76	100.27	78.37
172	Csa_novel-3*	Csa6G409350	mRNA, clone: RTFL01-07-P23	63.37	66.78	63.66	44.98	36.44	59.03	59.07	70.6	54.05	69.09	70.24	64.7
173	Csa_novel-3*	Csa1G481200	Exocyst complex component; contains IPR004140 (Exocyst complex protein Exo70), IPR016159 (Cullin repeat-like-containing domain)	125.14	193.79	150.53	160.64	157.56	267.31	238.66	231.22	237.97	80.47	56.04	53.19
174	Csa_novel-3*	Csa6G428560	Pentatricopeptide repeat-containing protein, putative; contains IPR002885 (Pentatricopeptide repeat), IPR011990 (Tetratricopeptide-like helical)	0.68	0.55	0.81	1.86	1.57	0.67	0.97	0.99	0.7	1.28	0.9	1.67
175	Csa_novel-3*	Csa3G539670	Monoglyceride lipase	14.71	26.25	19.86	20.13	22.37	24.63	18.2	23.97	18.01	24.72	24.6	23.59
176	Csa_novel-3*	Csa3G019980	Zinc finger family protein; contains IPR015880 (Zinc finger, C2H2-like)	0	0	0	0.25	0.42	0.11	0.11	0.23	0.12	0.06	0.06	0.31
177	Csa_novel-3*	Csa7G341210	SAM domain family protein; contains IPR013761 (Sterile alpha motif/pointed domain)	42.22	33.36	37.75	31.1	35.7	31.75	35.04	34.08	33.81	37.66	43.9	38.36
178	Csa_novel-3*	Csa5G622720	DNL-type zinc finger protein; contains IPR007853 (Zinc finger, DNL-type), IPR024158 (Mitochondrial import protein TIM15)	27.89	22.49	27.5	16.24	19.41	16.58	20.26	23.28	14.9	16.65	21.89	19.55
179	Csa-miR171k-3p*	Csa3G892210	Protein kinase family protein; contains IPR011009 (Protein kinase-like domain), IPR026839 (Serine/threonine-protein kinase CTR1), IPR026840 (Armadillo repeat-containing protein 3 and Serine/threonine-protein kinase CTR1)	3.61	1.26	2.86	14.45	13.48	4.52	4.93	2.46	3.18	8.54	6.62	10.85
180	Csa-miR171k-3p*	Csa3G020600	Scarecrow transcription factor family protein; contains IPR005202 (Transcription factor GRAS)	16.57	14.35	14.8	6.11	8.02	5.49	8.95	9.07	6.61	4.17	4.32	5.42
181	Csa-miR171k-3p*	Csa4G043840	GRAS family transcription factor; contains IPR005202 (Transcription factor GRAS)	14.33	12.67	12.93	7.61	6.01	9.22	8.28	13.36	9.71	19.62	27.29	19.32
182	Csa-miR171k-3p*	Csa6G109640	Scarecrow transcription factor family protein; contains IPR005202 (Transcription factor GRAS)	6.49	6.26	4.95	2.33	2.77	2.03	3.05	3.27	2.47	3.69	4.19	4.06
183	Csa-miR171k-3p*	Csa1G071920	Riboflavin kinase; contains IPR006402 (HAD-superfamily hydrolase, subfamily IA, variant 3), IPR023214 (HAD-like domain), IPR023465 (Riboflavin kinase domain), IPR023468 (Riboflavin kinase)	132.33	125.91	123.88	84.54	71.72	109.4	110.75	56.36	100.84	99.64	138.99	87.7
184	Csa-miR171k-3p*	Csa6G146430	Probable exosome complex exonuclease 1; contains IPR015847 (Exoribonuclease, phosphorolytic domain 2), IPR020568 (Ribosomal protein S5 domain 2-type fold), IPR027408 (PNPase/RNase PH domain)	20.66	16.58	17.26	27.62	20.86	22.72	17.57	16.56	15.98	18.64	22.88	24.36
185	Csa-miR171k-3p*	Csa6G040600	Nodulation signaling pathway 2 protein, putative; contains IPR005202 (Transcription factor GRAS)	1.87	1.24	3.06	0.42	0.8	0.94	2.01	2.85	0.67	0.63	0.27	1.68
186	Csa-miR396b-3p*	Csa2G377960	Exocyst complex component; contains IPR004140 (Exocyst complex protein Exo70), IPR016159 (Cullin repeat-like-containing domain)	28.05	26.6	27.98	63.79	50.34	49.63	32.19	38.32	50.95	51.9	50.11	48.01
187	Csa-miR396b-3p*	Csa7G046700	Vacuolar protein sorting-associated protein-like protein; contains IPR000547 (Clathrin, heavy chain/VPS, 7-fold repeat), IPR007810 (Pep3/Vps18/deep orange), IPR013083 (Zinc finger, RING/FYVE/PHD-type)	11.37	10.74	10.2	14.11	14.24	10.92	11.9	8.93	10.45	12.28	9.09	13.31
188	Csa-miR396b-3p*	Csa2G004740	Golgi-specific brefeldin A-resistance guanine nucleotide exchange factor 1; contains IPR000904 (SEC7-like), IPR016024 (Armadillo-type fold), IPR023394 (SEC7-like, alpha orthogonal bundle)	0	0	0.01	8.31	2.6	0.42	0.13	0.61	1	0.5	0.27	1.04
189	Csa-miR396b-3p*	Csa6G511070	Protein FAR1-RELATED SEQUENCE 11; contains IPR004330 (FAR1 DNA binding domain), IPR007527 (Zinc finger, SWIM-type), IPR018289 (MULE transposase domain)	5.22	2.67	4.23	1.95	2.62	1.62	2.64	2.33	1.49	2.16	2.72	3.15
190	Csa-miR396b-3p*	Csa4G290840	Surface antigen (D15) (Precursor); contains IPR000184 (Bacterial surface antigen (D15))	6.58	2.44	3.87	6.71	6.97	2.31	3.7	1.82	3.1	3.41	3.36	6.71
191	Csa-miR396b-3p*	Csa3G132570	Vesicle-associated membrane protein, putative; contains IPR001388 (Synaptobrevin), IPR011012 (Longin-like domain)	130.48	108.42	139.75	118.53	153.15	82.48	107.56	124.77	93.06	105.01	78.23	103.76
192	Csa-miR396b-3p*	Csa2G381750	Putative uncharacterized protein Sb07; contains IPR025124 (Domain of unknown function DUF4050)	32.39	41.5	39.78	53.52	39.89	62.3	49.32	39.59	57.33	47.07	60	40.91
193	Csa-miR396b-3p*	Csa2G171890	Eukaryotic translation initiation factor 4e, putative; contains IPR001040 (Translation Initiation factor eIF- 4e), IPR023398 (Translation Initiation factor eIF- 4e-like domain)	225.03	135.95	184.13	178.6	178.85	155.87	175.4	174.66	144.65	208.21	201.12	196.69
194	Csa-miR396b-3p*	Csa6G405940	Inter-alpha-trypsin inhibitor heavy chain H3; contains IPR002035 (von Willebrand factor, type A), IPR013083 (Zinc finger, RING/FYVE/PHD-type)	11.93	11.73	9.25	2.84	4.17	3.68	5.03	4.93	3.2	5.21	5.85	4.82
195	Csa-miR172c-3p*	Csa4G179090	LL-diaminopimelate aminotransferase; contains IPR015424 (Pyridoxal phosphate-dependent transferase), IPR019942 (Diaminopimelate aminotransferase, DapL, plant/Chlamydia-type)	48.19	68.75	41.95	55.97	73.79	51.01	56.75	51.47	68.35	64.88	51.06	84.53
196	Csa-miR172c-3p*	Csa1G569490	Pentatricopeptide repeat-containing protein; contains IPR002885 (Pentatricopeptide repeat), IPR011990 (Tetratricopeptide-like helical)	9.82	12.98	9.85	7.19	9.55	7.18	8.28	7.34	8.33	9.27	5.92	9.49
197	Csa-miR172c-3p*	Csa5G217160	Putative uncharacterized protein At2g40316/T3G21.23; contains IPR018939 (Autophagy-related protein 27)	23.85	21.15	22.22	29.28	27.22	23.96	23.42	16.77	20.88	25.08	23.61	23.24
198	Csa-miR172c-3p*	Csa1G073690	Wings apart-like protein; contains IPR016024 (Armadillo-type fold), IPR022771 (Wings apart-like protein)	28.92	22.74	27.4	33.18	31.71	27.04	27.45	23.49	23.93	31.27	33.19	32.61
199	Csa-miR172c-3p*	Csa7G067540	Ring finger protein; contains IPR011016 (Zinc finger, RING-CH-type), IPR013083 (Zinc finger, RING/FYVE/PHD-type)	0	0	0	0	0	0	0	0	0	0	0	0
200	Csa-miR172c-3p*	Csa3G073960	Adenylyltransferase and sulfurtransferase MOCS3; contains IPR001763 (Rhodanese-like domain), IPR016040 (NAD(P)-binding domain)	23.82	17.66	22.22	25.8	24.46	16.97	18.47	16.98	19.66	22.22	24.97	24.03
201	Csa-miR172c-3p*	Csa2G055000	Choline dehydrogenase; contains IPR012132 (Glucose-methanol-choline oxidoreductase)	0	0	0	0.03	0.03	0	0.05	0.06	0	0.03	0	0.02
202	Csa-miR172c-3p*	Csa3G653430	Serine-rich platelet adhesin; contains IPR000313 (PWWP), IPR006569 (CID domain)	10.61	7.05	8.99	18.25	11.48	10.22	8.6	6.69	6.74	8.32	8.04	9.88
203	Csa-miR172c-3p*	Csa5G139050	Nuclear protein localization, putative; contains IPR007717 (Nuclear pore localisation protein NPL4), IPR024682 (Nuclear pore localisation protein Npl4, ubiquitin-like domain)	16.83	14.23	16.26	18.12	20.78	14.68	18.77	20.43	11.53	15.74	13.83	23.32
204	Csa-miR172c-3p*	Csa5G319920	RNA-binding protein, putative; contains IPR000467 (G-patch domain), IPR001876 (Zinc finger, RanBP2-type), IPR012677 (Nucleotide-binding, alpha-beta plait)	43.87	34.89	37	31.57	27.67	24.59	30.22	13.72	27.09	24.38	31.1	27.36
205	Csa-miR172c-3p*	Csa1G257340	Putative eukaryotic translation initiation factor 4 gamma; contains IPR003891 (Initiation factor eIF-4 gamma, MA3), IPR016024 (Armadillo-type fold)	25.09	20.65	24.56	22.3	26.07	22.32	24.71	25.46	21.2	27.22	28.45	35.72
206	Csa-miR172c-3p*	Csa2G055020	Choline dehydrogenase; contains IPR000172 (Glucose-methanol-choline oxidoreductase, N-terminal)	0	0	0	0	0	0	0	0	0	0	0	0
207	Csa-miR172c-3p*	Csa5G148530	Abhydrolase domain-containing protein; contains IPR012020 (AB-hydrolase YheT, putative)	11.9	16.38	11.25	9.76	12.18	10.19	12.05	9.74	8.88	13.07	10.16	16.04
208	Csa-miR172c-3p*	Csa2G000530	Pentatricopeptide repeat-containing protein; contains IPR002885 (Pentatricopeptide repeat)	2.64	2.63	2.74	2.71	4.72	1.75	2.25	3.04	1.87	3.55	1.87	4.18
209	Csa-miR172c-3p*	Csa6G092510	Bidirectional sugar transporter N3; contains IPR004316 (SWEET sugar transporter)	0.11	0	0.43	0	0.05	0.15	0.15	0.26	0.16	0.05	0.06	0.12
210	Csa-miR172c-3p*	Csa6G290790	LOB domain-containing protein, putative; contains IPR004883 (Lateral organ boundaries, LOB)	93.53	56.7	77.52	61.97	43.12	92.92	110.23	110.7	31.61	21.68	15.43	13.42
211	Csa-miR172c-3p*	Csa1G547510	WRKY transcription factor 14-1; contains IPR003657 (DNA-binding WRKY)	0	0	0.18	0.11	0.15	0.03	0.03	0.07	0.04	0.07	0	0.03
212	Csa-miR172c-3p*	Csa4G111600	Unknown protein	0	0	0	0	0	0	0	0	0	0	0	0
213	Csa-miR172c-3p*	Csa3G710750	Serine/threonine protein kinase; contains IPR011009 (Protein kinase-like domain)	6.36	4.5	4.91	9	6.78	3.95	6.02	2.36	4.11	5.16	3.61	4.76
214	Csa-miR172c-3p*	Csa7G420790	Alpha/beta hydrolase-fold family protein	48.69	12.85	56.73	27.34	28.23	21.57	31.55	26.23	15.97	40.86	42.9	53.39
215	Csa-miR172c-3p*	Csa3G019910	Retinoblastoma-binding protein, putative; contains IPR001878 (Zinc finger, CCHC-type), IPR013083 (Zinc finger, RING/FYVE/PHD-type), IPR014891 (DWNN domain)	126.73	106.89	126.62	144.47	105.2	89.39	109.37	109.59	88.17	73.57	88.33	66.51
216	Csa-miR172c-3p*	Csa4G280590	E3 ubiquitin-protein ligase BRE1-like protein; contains IPR013083 (Zinc finger, RING/FYVE/PHD-type)	49.73	37.16	48.48	48.87	39.26	32.99	38.65	24.19	30.47	35.43	33.82	31.5
217	Csa-miR172c-3p*	Csa3G134720	Actin-related protein 2/3 complex subunit; contains IPR007188 (ARP2/3 complex, 34kDa subunit (p34-Arc))	1.95	2.47	2.52	2.16	2.24	2.34	1.9	2.04	2.1	3.26	3.35	3.27
218	Csa-miR172c-3p*	Csa5G175970	Transcription factor; contains IPR016177 (DNA-binding, integrase-type)	178.24	188.09	130.49	166.34	162.12	124.36	152.24	143.21	134.9	306.52	349.15	291.91
219	Csa-miR172c-3p*	Csa1G033250	Dof zinc finger protein; contains IPR003851 (Zinc finger, Dof-type)	11.41	6.25	9.19	3.75	2.51	2.82	3.08	3.48	1.89	2.22	3.32	0.83
220	Csa-miR172c-3p*	Csa7G031530	Zinc finger protein CONSTANS-LIKE protein; contains IPR000315 (Zinc finger, B-box), IPR010402 (CCT domain)	73.73	64.01	68.24	38.15	39.12	47.75	53.93	53.24	39.64	41.29	44.69	40.29
221	Csa-miR172c-3p*	Csa3G115040	Dof zinc finger protein; contains IPR003851 (Zinc finger, Dof-type)	1.16	0.58	0.7	0.84	0.35	1.32	2.27	0.91	1.58	2.22	0.88	1.17
222	Csa-miR172c-3p*	Csa3G850640	Zinc finger protein CONSTANS-like protein; contains IPR000315 (Zinc finger, B-box)	29.13	13.63	27.35	21.66	20.42	14.65	13.61	15.81	7.84	16	16.06	10.54
223	Csa-miR172c-3p*	Csa7G281400	Ubiquitin-conjugating enzyme; contains IPR016135 (Ubiquitin-conjugating enzyme/RWD-like), IPR023313 (Ubiquitin-conjugating enzyme, active site)	10.2	9.35	13.37	8.56	12.51	10.98	12.63	14.53	10.41	16.25	17.35	10.44
224	Csa-miR172c-3p*	Csa3G180240	Putative uncharacterized protein MTG10.17	85.38	138.72	72.22	16.13	18.87	61.69	60.19	85.8	34.28	35.21	31.13	17.71
225	Csa-miR172c-3p*	Csa7G004700	Putative kinesin; contains IPR001752 (Kinesin, motor domain), IPR013083 (Zinc finger, RING/FYVE/PHD-type), IPR027417 (P-loop containing nucleoside triphosphate hydrolase)	90.09	108.86	87.26	46.2	43.08	61.65	77.14	35.72	63.96	30.14	26.2	26.06
226	Csa-miR172c-3p*	Csa6G409990	Myc-like anthocyanin regulatory protein; contains IPR025610 (Transcription factor MYC/MYB N-terminal)	0	0	0	0.63	0.31	0.09	0	0.2	0.2	0.1	0.22	0.6
227	Csa-miR172c-3p*	Csa3G110080	Polygalacturonase; contains IPR000743 (Glycoside hydrolase, family 28), IPR011050 (Pectin lyase fold/virulence factor)	0	0	0	0	0	0	0	0	0	0	0	0
228	Csa-miR172c-3p*	Csa3G915170	Phi-1-like phosphate-induced protein; contains IPR006766 (Phosphate-induced protein 1)	0	0	0	0.05	0.05	0	0	0.05	0.09	0.05	0.11	0.07
229	Csa-miR172c-3p*	Csa1G096050	Integrator complex subunit; contains IPR016024 (Armadillo-type fold)	3.07	2.19	2.78	2.24	2.26	1.4	2.14	1.36	1.63	1.37	1.58	1.09
230	Csa-miR172c-3p*	Csa5G049020	Unknown protein	0	0	0	0	0	0	0	0	0	0	0	0
231	Csa-miR172c-3p*	Csa7G429550	Callose synthase 1; contains IPR003440 (Glycosyl transferase, family 48), IPR023175 (Vacuolar protein sorting-associate protein Vta1/Callose synthase, N-terminal domain), IPR026899 (1,3-beta-glucan synthase subunit FKS1-like, domain-1), IPR026953 (Callose synthase)	43.39	29.49	43.96	45.1	30.08	38.28	35	22.94	32.07	34.59	37.66	37.02
232	Csa-miR172c-3p*	Csa6G426360	Homeobox protein BEL1 homolog; contains IPR006563 (POX), IPR009057 (Homeodomain-like)	20.22	19.76	24.62	14.53	15.8	18.01	23.29	26.39	14.01	7.58	5.04	6.08
233	Csa-miR172c-3p*	Csa7G239600	Cyclin B, putative; contains IPR013763 (Cyclin-like)	1.52	0.81	1.31	1.41	2.54	1.41	1.26	1.03	0.97	1.63	1.13	1.5
234	Csa-miR172c-3p*	Csa6G502590	Transcription initiation factor IIB; contains IPR000812 (Transcription factor TFIIB)	4.95	4.02	5.89	4.8	4.85	2.89	3.99	4.3	3.12	3.67	4.06	4.97
235	Csa-miR172c-3p*	Csa1G009790	Dof zinc finger protein; contains IPR003851 (Zinc finger, Dof-type)	3.26	4.73	4.7	2.19	2.22	2.19	2.12	3.14	1.99	2.11	4.34	1.02
236	Csa-miR172c-3p*	Csa3G915180	Phi-1-like phosphate-induced protein; contains IPR006766 (Phosphate-induced protein 1)	0	0	0	0	0	0	0	0	0.05	0	0.05	0.04
237	Csa-miR172c-3p*	Csa3G895940	Transcription factor IWS1, putative; contains IPR017923 (Transcription factor IIS, N-terminal)	72.9	49.97	67.91	66.07	64.84	50.38	61.62	63.01	44.54	70.12	69.21	71.35
238	Csa-miR172c-3p*	Csa3G782790	START domain-containing protein; contains IPR023393 (START-like domain)	55.93	73.37	65.34	50.63	42.71	78.95	67.94	49.85	82.89	43.55	48.11	39.6
239	Csa-miR172c-3p*	Csa4G011810	Exocyst complex component 7; contains IPR004140 (Exocyst complex protein Exo70), IPR016159 (Cullin repeat-like-containing domain)	0.08	0.09	0.13	0.24	0.21	0.07	0.22	0.1	0.13	0.17	0.28	0.14
240	Csa-miR172c-3p*	Csa3G150080	Putative cytochrome P450 superfamily protein	11.44	15.11	12.85	27.74	25.3	35.17	25.3	44.55	51.48	39.77	42.18	32.17
241	Csa-miR172c-3p*	Csa6G000130	Putative DNA cytosine 5-methyltransferase; contains IPR001525 (C-5 cytosine methyltransferase)	27.18	18.53	23.59	22.45	16.73	13.2	17.63	10.3	14.18	12.16	12.51	14.55
242	Csa-miR172c-3p*	Csa6G212860	Serine/threonine-protein kinase 24; contains IPR011009 (Protein kinase-like domain)	174.76	65.87	163.84	96.79	116.14	77.52	84.61	75.68	50.3	83.53	77.44	46.43
243	Csa-miR172c-3p*	Csa2G245510	Putative receptor protein kinase; contains IPR011009 (Protein kinase-like domain)	0.02	0	0.02	0.02	0.23	0.06	0.04	0.04	0	0.04	0	0.18
244	Csa-miR172c-3p*	Csa3G736760	Ethylene-responsive transcription factor 10; contains IPR016177 (DNA-binding, integrase-type)	0.74	0.75	0.85	0.82	1.97	0.36	0.87	0.64	0.61	0.38	0.77	0.57
245	Csa-miR172c-3p*	Csa2G295940	LOB domain-containing protein; contains IPR004883 (Lateral organ boundaries, LOB)	0.72	0.21	0.1	1.35	2.36	0.04	0.36	0.28	0.28	0.69	0.42	0.61
246	Csa-miR172c-3p*	Csa5G139530	Chaperone protein dnaJ; contains IPR001623 (DnaJ domain), IPR024593 (Domain of unknown function DUF3444)	10.13	9.22	8.6	8.92	9.32	6.14	8.74	8.25	6.44	8.5	8.01	9.37
247	Csa-miR172c-3p*	Csa2G055040	Choline dehydrogenase; contains IPR012132 (Glucose-methanol-choline oxidoreductase)	3.87	1.96	1.66	11.06	16.14	3.84	5.77	3.45	3.29	5.77	1.62	12.22
248	Csa-miR172c-3p*	Csa6G355440	F-box/kelch-repeat protein; contains IPR001810 (F-box domain, cyclin-like), IPR015916 (Galactose oxidase, beta-propeller)	29.78	34.86	31.07	44.67	55.94	30.57	36.72	41.79	32.03	38.56	23.87	40.82
249	Csa-miR172c-3p*	Csa1G690370	Trihelix transcription factor; contains IPR001005 (SANT/Myb domain)	14.92	8.38	9.71	15.4	20.24	6.29	10.71	9.92	6.26	16.48	20.25	13.41
250	Csa-miR172c-3p*	Csa2G121990	M404	22.74	21.67	23.61	13.18	15.05	13.56	15.74	20.64	12.02	15.07	17.75	15.72
251	Csa-miR172c-3p*	Csa4G050200	Calcium-dependent protein kinase, putative; contains IPR011009 (Protein kinase-like domain), IPR011992 (EF-hand-like domain)	34.36	19.96	35.4	29.66	25.03	26.79	20.28	18.41	20.56	33.17	38.99	36.16
252	Csa-miR172c-3p*	Csa2G021630	Mevalonate kinase; contains IPR006206 (Mevalonate/galactokinase)	5.71	7.13	4.37	8.64	11.32	12.1	7.72	6.98	15.17	21.97	29.66	45.45
253	Csa-miR172c-3p*	Csa6G499180	MATE efflux family protein; contains IPR002528 (Multi antimicrobial extrusion protein)	1.51	2.28	0.52	9.92	8.48	2.81	5.66	3.69	9.14	6.76	3.27	10.71
254	Csa-miR172c-3p*	Csa4G106870	Receptor-like kinase; contains IPR011009 (Protein kinase-like domain), IPR013210 (Leucine-rich repeat-containing N-terminal, type 2), IPR013320 (Concanavalin A-like lectin/glucanase, subgroup)	30.59	20.12	28.86	46.25	44.49	53.94	36.58	40.66	45.88	63.9	53.36	74.59
255	Csa-miR172c-3p*	Csa6G524020	50S ribosomal protein L14; contains IPR000218 (Ribosomal protein L14b/L23e), IPR023571 (Ribosomal protein L14 domain)	19.85	17.5	11.11	8.97	10.62	9.01	12.08	9.81	9.85	11.8	13.35	14.63
256	Csa-miR172c-3p*	Csa3G219730	UDP-glucose:glycoprotein glucosyltransferase; contains IPR002495 (Glycosyl transferase, family 8), IPR009448 (UDP-glucose:Glycoprotein Glucosyltransferase)	26.75	16.59	22.12	30.47	24.21	16.38	19.85	9.57	13.91	21.65	18.52	23.65
257	Csa-miR172c-3p*	Csa6G399770	Chaperone protein DNAj, putative; contains IPR001623 (DnaJ domain)	99.93	86.23	73.28	42.88	34.73	46.78	53.58	18.68	56.14	42.97	68.29	33.19
258	Csa-miR172c-3p*	Csa2G034790	Myosin-9	21.94	9.02	25.27	28.55	22.32	19.03	15.4	13.88	12.81	80.34	97.46	80.93
259	Csa-miR172c-3p*	Csa3G134940	Epsin-2; contains IPR008942 (ENTH/VHS)	0	0	0	0	0	0	0	0	0	0	0	0
260	Csa-miR172c-3p*	Csa5G550190	THO complex subunit 2; contains IPR021418 (THO complex, subunitTHOC2, C-terminal), IPR021726 (THO complex, subunitTHOC2, N-terminal)	28.86	19.43	24.6	43.91	32.68	21.34	22.65	12.69	18.38	23.13	21.94	25.26
261	Csa-miR172c-3p*	Csa6G526230	WRKY transcription factor 14-1; contains IPR003657 (DNA-binding WRKY)	0	0	0.03	0.03	0	0.03	0	0	0	0	0	0
262	Csa-miR172c-3p*	Csa2G068680	Auxin response factor 2; contains IPR003311 (AUX/IAA protein), IPR010525 (Auxin response factor), IPR015300 (DNA-binding pseudobarrel domain)	34.86	23.81	29.76	27.44	23.81	24.09	26.89	31.31	15.9	18.12	14.89	17.21
263	Csa-miR172c-3p*	Csa2G004740	Golgi-specific brefeldin A-resistance guanine nucleotide exchange factor 1; contains IPR000904 (SEC7-like), IPR016024 (Armadillo-type fold), IPR023394 (SEC7-like, alpha orthogonal bundle)	0	0	0.01	8.31	2.6	0.42	0.13	0.61	1	0.5	0.27	1.04
264	Csa-miR172c-3p*	Csa2G279250	AP2-like ethylene-responsive transcription factor; contains IPR016177 (DNA-binding, integrase-type)	20.99	16.35	22.06	13.91	14.38	14.16	15.26	10.26	12.49	13.87	13.72	13.82
265	Csa-miR172c-3p*	Csa3G179150	Putative uncharacterized protein At5g62170/mtg10_190; contains IPR025486 (Domain of unknown function DUF4378)	0.05	0.08	0.12	0.13	0.12	0.02	0.11	0.24	0	0.02	0.03	0.05
266	Csa-miR172c-3p*	Csa7G239010	Phosphoglycerate kinase; contains IPR001576 (Phosphoglycerate kinase)	61.07	46.02	47.87	64.95	79.94	52.78	66.99	66.05	52.74	88.67	71.89	116.64
267	Csa-miR172c-3p*	Csa7G029980	Protein kinase; contains IPR000014 (PAS domain), IPR000700 (PAS-associated, C-terminal), IPR011009 (Protein kinase-like domain), IPR011993 (Pleckstrin homology-like domain)	1.29	4.12	2.36	6.38	3.66	5.44	6.23	4.53	6.68	19.37	30.16	27.27
268	Csa-miR172c-3p*	Csa7G062780	Annexin; contains IPR001464 (Annexin)	1.14	1.52	1.66	7.9	9.35	23.1	5.14	6.39	16.05	15.51	24.33	19.18
269	Csa-miR172c-3p*	Csa1G109320	Myb transcription factor-like protein; contains IPR009057 (Homeodomain-like)	0	0	0	0	0	0	0	0	0	0	0	0
270	Csa-miR172c-3p*	Csa1G433050	Homeobox-leucine zipper protein; contains IPR003106 (Leucine zipper, homeobox-associated), IPR009057 (Homeodomain-like)	0.28	0.44	0.51	1	0.69	0.67	0.53	1.5	0.33	3.5	3	0.97
271	Csa-miR172c-3p*	Csa6G067930	E3 ubiquitin-protein ligase MARCH1; contains IPR011016 (Zinc finger, RING-CH-type), IPR013083 (Zinc finger, RING/FYVE/PHD-type)	27.1	47.64	34.25	23.07	27.64	34.78	38.13	35.33	38.63	28.2	23.67	24.39
272	Csa-miR172c-3p*	Csa2G292200	Unknown protein	42.58	25.84	31.49	29.19	37.08	23.42	29.48	21.99	19.29	45.57	46.62	47.2
273	Csa-miR172c-3p*	Csa1G659600	Pentatricopeptide repeat-containing protein, putative; contains IPR002885 (Pentatricopeptide repeat)	6.17	3.59	4.66	6.1	5.21	3	4.56	3.53	3.44	4.88	4.75	5.57
274	Csa-miR172c-3p*	Csa6G296960	Transcription factor; contains IPR016177 (DNA-binding, integrase-type)	11.28	16.32	8.68	16.67	14.16	17.79	12.17	14.13	16.44	18.48	23.15	22.92
275	Csa-miR172c-3p*	Csa1G481220	30S ribosomal protein S8, putative; contains IPR000630 (Ribosomal protein S8)	915.21	658.33	686.47	723.74	792.05	550.16	718.86	651.69	640.54	986.29	877.45	985.08
276	Csa-miR172c-3p*	Csa1G561360	Pectin acetylesterase, putative; contains IPR004963 (Pectinacetylesterase)	6.55	16.04	7.42	15.44	24.3	12.5	14.67	13.13	19.56	23.07	14.16	32.26
277	Csa-miR172c-3p*	Csa6G363020	Ankyrin repeat family protein; contains IPR020683 (Ankyrin repeat-containing domain), IPR026961 (PGG domain), IPR027001 (Caskin/Ankyrin repeat-containing protein)	3.51	0.07	2.92	0.95	0.29	0.43	0.18	0.12	0.12	0.24	0.68	0.21
278	Csa-miR172c-3p*	Csa3G895120	Putative uncharacterized protein OSJNBa0014K08.11; contains IPR012876 (Protein of unknown function DUF1677, plant)	0	0	0	0.08	0	0.07	0.08	0	0	0.08	0.09	0.06
279	Csa-miR172c-3p*	Csa4G627180	Rab3 gtpase-activating protein non-catalytic subunit, putative; contains IPR015943 (WD40/YVTN repeat-like-containing domain), IPR026059 (Rab3-GAP regulatory subunit)	24.75	32.2	31.67	30.49	27.01	42.03	34.83	29.34	52.45	36.42	50.8	29.44
280	Csa-miR172c-3p*	Csa5G148550	Metal transporter protein; contains IPR004813 (Oligopeptide transporter, OPT superfamily)	46.34	33.09	36.14	66.48	40.89	28.99	29.79	22.7	17.77	64.32	34.6	59.47
281	Csa-miR172c-3p*	Csa3G745020	Chromodomain-helicase-DNA-binding protein; contains IPR013083 (Zinc finger, RING/FYVE/PHD-type)	50.93	41.69	41.84	60.02	53.85	41.32	46.53	25.6	41.79	40.42	39.39	39.66
282	Csa-miR172c-3p*	Csa2G012730	Exportin-5; contains IPR016024 (Armadillo-type fold)	6.68	4.88	5.43	4.53	4.54	3.46	4.44	3.25	3.44	3.86	3.4	4.22
283	Csa-miR172c-3p*	Csa6G491020	Ethylene-responsive transcription factor 10; contains IPR016177 (DNA-binding, integrase-type)	19.11	11.76	29.07	19.13	24.73	9.82	15	9.25	8.04	11.92	13.88	11.54
284	Csa-miR172c-3p*	Csa2G336690	cDNA, clone: J075094N10, full insert sequence	35.28	20.68	27.05	38.84	29.42	28.14	31.26	14.53	22.68	30.44	33.04	32.42
285	Csa-miR172c-3p*	Csa1G025890	Ornithine aminotransferase, putative; contains IPR005814 (Aminotransferase class-III), IPR015424 (Pyridoxal phosphate-dependent transferase)	56.78	55.65	54.01	69.06	76.07	35.08	58.91	32.22	37.57	54.8	33.98	54.13
286	Csa-miR172c-3p*	Csa2G119340	Protein SCAI; contains IPR022709 (Protein of unknown function DUF3550/UPF0682)	21.37	18.8	22.01	23.56	24.85	15.47	20.24	15.37	13.84	17.19	11.69	19.73
287	Csa-miR172c-3p*	Csa6G147460	Phenylalanine ammonia-lyase; contains IPR001106 (Aromatic amino acid lyase), IPR023144 (Phenylalanine ammonia-lyase, shielding domain), IPR024083 (Fumarase/histidase, N-terminal)	0.04	0.07	0.15	0.04	0.15	0.04	0.14	0.08	0.18	0.06	0	0.34
288	Csa-miR172c-3p*	Csa6G020180	Unknown protein	62.24	32.63	54.25	22.49	28.88	26.52	50.88	39.69	22.64	26.68	21.34	18.51
289	Csa-miR172c-3p*	Csa5G650530	Unknown protein	61.05	78.22	38.08	15.49	16.13	32.04	33.31	24.81	24.1	15.31	15.31	7.96
290	Csa-miR172c-3p*	Csa1G004310	Protein MODIFIER OF SNC1 1; contains IPR009738 (BAT2, N-terminal)	26.52	17.91	26.91	39.3	31.59	23.47	23.55	19.16	17.67	24.27	22.96	25.49
291	Csa-miR172c-3p*	Csa2G005890	ABC transporter G family member; contains IPR013525 (ABC-2 type transporter), IPR013581 (Plant PDR ABC transporter associated), IPR027417 (P-loop containing nucleoside triphosphate hydrolase)	3.63	3.7	2.24	5.36	5.15	5.81	6.27	3.89	4.61	4.45	2.54	5.91
292	Csa-miR172c-3p*	Csa2G009550	Light-dependent short hypocotyls 1; contains IPR006936 (Domain of unknown function DUF640)	5.11	0.52	3.31	1.15	1.45	2.16	1.47	5.18	0.46	6.99	8.12	0.82
293	Csa-miR172c-3p*	Csa3G036520	Unknown protein	0	0	0	0	0	0	0	0	0	0	0	0
294	Csa-miR172c-3p*	Csa3G848220	Transcription factor putative; contains IPR011990 (Tetratricopeptide-like helical)	8.63	8.43	7.32	11.15	11.42	6.69	8.67	5.18	6.63	5.75	4.22	5.14
295	Csa-miR172c-3p*	Csa5G219380	LOB domain-containing protein, putative; contains IPR004883 (Lateral organ boundaries, LOB)	5.95	7.18	4.8	1.64	0.93	4.27	3.12	3.82	2.9	3.48	5.68	1.63
296	Csa-miR172c-3p*	Csa3G044480	cDNA clone:J013034M05, full insert sequence	31.52	26.26	35.36	22.61	22.7	21.86	24.04	26.53	18.84	20.32	21.06	20.83
297	Csa-miR172c-3p*	Csa6G500600	Inositol-3-phosphate synthase; contains IPR002587 (Myo-inositol-1-phosphate synthase)	0.06	0.1	0.09	0.18	0.12	0.16	0.33	0.34	0.31	0.14	0.22	0.48
298	Csa-miR172c-3p*	Csa4G649590	CCCH zinc finger and SMR domain-containing protein; contains IPR002625 (Smr protein/MutS2 C-terminal), IPR013899 (Domain of unknown function DUF1771)	292.28	270.99	254.03	187.01	154.25	255.44	227.13	145.93	253.16	233.9	321.98	211.92
299	Csa-miR172c-3p*	Csa6G012290	Unknown protein	0	0	0	0	0	0	0	0	0	0	0	0.13
300	Csa-miR172c-3p*	Csa3G892760	Rhamnogalacturonate lyase; contains IPR008979 (Galactose-binding domain-like), IPR010325 (Rhamnogalacturonate lyase), IPR011013 (Galactose mutarotase-like domain), IPR013784 (Carbohydrate-binding-like fold), IPR014766 (Carboxypeptidase, regulatory domain)	0.05	0.03	0	0.02	0.02	0.02	0.06	0	0.09	0.07	0	0
301	Csa-miR172c-3p*	Csa2G031700	26S protease regulatory subunit 6A-like protein; contains IPR005937 (26S proteasome subunit P45), IPR027417 (P-loop containing nucleoside triphosphate hydrolase)	1.55	3.93	2.05	6.53	8.42	4.25	5.3	3.43	6.29	5.59	2.95	5.42
302	Csa-miR172c-3p*	Csa4G061840	Myosin-11	89.28	45.82	95.17	121.14	67.22	217.89	87.71	74.34	99.18	145.76	154.18	120.69
303	Csa-miR172c-3p*	Csa6G497200	RMD5-like protein; contains IPR006594 (LisH dimerisation motif), IPR006595 (CTLH, C-terminal LisH motif), IPR013083 (Zinc finger, RING/FYVE/PHD-type), IPR013144 (CRA domain), IPR024964 (CTLH/CRA C-terminal to LisH motif domain), IPR027370 (RING-type zinc-finger, LisH dimerisation motif)	14.86	13.9	19.79	13.21	17.43	11.37	15.59	17.3	10.43	17.15	14.11	18.16
304	Csa-miR172c-3p*	Csa3G646630	Mitotic checkpoint serine/threonine-protein kinase BUB1 beta; contains IPR015661 (Mitotic checkpoint serine/threonine protein kinase Bub1/Mitotic spindle checkpoint component Mad3)	5.35	5.72	4.28	5.27	8.82	4.42	6.36	5.34	4.39	4.12	3.33	5.33
305	Csa-miR172c-3p*	Csa7G387180	Acetyl-CoA carboxylase subunit A; contains IPR000089 (Biotin/lipoyl attachment), IPR011761 (ATP-grasp fold), IPR011764 (Biotin carboxylation domain), IPR016185 (Pre-ATP-grasp domain)	47.88	32.65	46.34	88.4	96.26	31.96	55.27	29.99	34.92	49.64	31.02	37.56
306	Csa-miR172c-3p*	Csa6G108590	Zinc ion binding protein	0.91	0.25	0.57	0.95	0.93	0.21	0.96	0.78	0.11	1.53	0.74	0.77
307	Csa-miR172c-3p*	Csa4G291370	Aldehyde dehydrogenase; contains IPR012394 (Aldehyde dehydrogenase NAD(P)-dependent), IPR016161 (Aldehyde/histidinol dehydrogenase)	2.6	2.09	1.86	1.71	3.04	1.61	1.68	0.76	1.39	1.13	1.04	1.53
308	Csa-miR172c-3p*	Csa6G139170	NAC domain-containing protein, putative; contains IPR003441 (No apical meristem (NAM) protein)	0.05	0.05	0.37	0	0.19	0.13	0.04	0	0.05	0	0.1	0
309	Csa-miR172c-3p*	Csa3G782120	Aluminum-activated malate transporter; contains IPR020966 (Aluminum-activated malate transporter)	0	0	0	0.06	0	0	0.1	0.11	0	0	0	0
310	Csa-miR172c-3p*	Csa5G496470	LOB domain-containing protein, putative; contains IPR004883 (Lateral organ boundaries, LOB)	0	0	0	0	0	0	0	0	0	0	0	0
311	Csa-miR172c-3p*	Csa2G050000	Choline dehydrogenase; contains IPR012132 (Glucose-methanol-choline oxidoreductase)	0	0.03	0	0	0	0.02	0	0	0	0	0	0
312	Csa-miR172c-3p*	Csa7G451300	LOB domain-containing protein, putative; contains IPR004883 (Lateral organ boundaries, LOB)	0	0	0	0	0	0	0	0	0	0	0	0
313	Csa-miR172c-3p*	Csa5G153070	Phosphatidylinositol N-acetyglucosaminlytransferase subunit P-like protein; contains IPR022212 (Protein of unknown function DUF3741), IPR025486 (Domain of unknown function DUF4378)	134.85	101.75	112.57	47.78	54.49	59.84	79.29	53.98	75.05	41.19	58.4	43.09
314	Csa-miR172c-3p*	Csa5G139840	Abortive infection protein (Precursor); contains IPR003675 (CAAX amino terminal protease)	38.61	33.74	39.62	28.89	26.69	30.42	33.25	40.67	31.76	28.04	30.67	27.5
315	Csa-miR172c-3p*	Csa2G292770	Molybdenum cofactor sulfurase; contains IPR015424 (Pyridoxal phosphate-dependent transferase)	0.36	0.96	0.47	0.9	1.87	0.45	0.58	0.81	0.66	0.71	0.36	1.13
316	Csa-miR172c-3p*	Csa4G292470	Ethylene-responsive transcription factor 10; contains IPR016177 (DNA-binding, integrase-type)	0.1	0.04	0.07	0.17	0.33	0.15	0.03	0.06	0.06	0.38	0.85	0.78
317	Csa-miR172c-3p*	Csa2G354850	Casein protein kinase 2 alpha subunit; contains IPR011009 (Protein kinase-like domain)	48.9	35.06	35.64	81.01	71.41	31.97	42.84	37.33	39.83	58.77	43.07	67.07
318	Csa-miR172c-3p*	Csa5G013260	Receptor-like serine/threonine kinase	1.8	1.39	2.52	2.25	2.11	1.48	0.59	0.53	1.14	0.77	0.98	1.07
319	Csa-miR172c-3p*	Csa4G620650	Regulator of chromosome condensation and BTB domain containing protein 2; contains IPR009091 (Regulator of chromosome condensation 1/beta-lactamase-inhibitor protein II)	3.54	2.6	2.67	3.55	3.55	2.03	2.41	2.12	2.29	2.28	2.13	3.46
320	Csa-miR172c-3p*	Csa7G219260	Transmembrane anterior posterior transformation protein-like protein; contains IPR008010 (Membrane protein,Tapt1/CMV receptor)	31.48	24.43	28.15	23.18	21.53	24.31	28.83	18.97	23.18	24.3	25.1	24.78
321	Csa-miR172c-3p*	Csa5G608520	Serine/threonine protein phosphatase 2a regulatory subunit A, putative; contains IPR016024 (Armadillo-type fold)	75.79	53.82	74.24	103.23	99.37	64.85	79.77	82.91	54.39	79.82	57.45	90.35
322	Csa-miR172c-3p*	Csa2G350410	Trihelix transcription factor GT-1; contains IPR001005 (SANT/Myb domain)	29.66	21.41	31.15	16.96	16.29	18.32	20.49	19.74	16.22	16.44	17.7	13.69
323	Csa-miR172c-3p*	Csa2G381820	Core-2/I-branching beta-1,6-N-acetylglucosaminyltransferase family protein; contains IPR003406 (Glycosyl transferase, family 14)	23.48	19.04	26.7	1.65	1.3	5.5	12.7	8.88	4.63	0.55	0.38	0.35
324	Csa-miR172c-3p*	Csa1G612950	Transcription factor bHLH122; contains IPR011598 (Myc-type, basic helix-loop-helix (bHLH) domain)	8.29	7.24	9.49	2.13	2.93	3.24	4.59	5.1	4.99	2.67	2.15	1.78
325	Csa-miR172c-3p*	Csa6G302690	Copper chaperone; contains IPR006121 (Heavy metal-associated domain, HMA)	7.53	8.19	5.81	3.41	6.18	5.75	6.98	7.89	4.64	3.37	3.15	3.91
326	Csa-miR172c-3p*	Csa6G495050	Protein kinase 2; contains IPR011009 (Protein kinase-like domain)	109.18	81.3	108.52	155.72	140.46	112.35	119.65	104.92	108.98	177.54	161.21	187.37
327	Csa-miR172c-3p*	CsaUNG003100	Putative uncharacterized protein P0452F10.24; contains IPR025486 (Domain of unknown function DUF4378)	0.51	0.25	0.91	1.1	0.91	0.93	0.64	0.95	0.61	0.96	1.11	1.43
328	Csa-miR172c-3p*	Csa6G525610	Germin-like protein 4; contains IPR001929 (Germin)	0	0	0	0	0	0	0	0	0	0	0	0
329	Csa-miR172c-3p*	Csa3G883000	Galactokinase, putative; contains IPR006206 (Mevalonate/galactokinase)	0.49	0.92	0.44	1.1	1.71	0.9	1.02	0.67	0.88	0.96	0.8	1.72
330	Csa-miR172c-3p*	Csa5G603910	Response regulator; contains IPR011006 (CheY-like superfamily)	33.14	42.49	39.43	96.82	88.75	58.7	62.41	68.04	53.93	35.47	22.27	33.29
331	Csa-miR172c-3p*	Csa5G642730	Receptor-like kinase; contains IPR001611 (Leucine-rich repeat), IPR011009 (Protein kinase-like domain), IPR013210 (Leucine-rich repeat-containing N-terminal, type 2), IPR013320 (Concanavalin A-like lectin/glucanase, subgroup)	50.34	36.78	32.91	28.67	46.07	17.38	36.58	24.15	16.5	18.43	9.76	19.06
332	Csa-miR172c-3p*	Csa6G062300	Protein phosphatase 2c, putative; contains IPR001932 (Protein phosphatase 2C (PP2C)-like), IPR015655 (Protein phosphatase 2C)	16.72	12.22	20.76	6.47	8.2	5.54	10.37	8.07	6.56	7.53	7.15	6.4
333	Csa-miR172c-3p*	Csa3G815990	Regulation of nuclear pre-mRNA domain-containing protein 1B	29.06	26.92	26.2	35.64	31.22	27.56	24.85	22.06	25.97	25.53	26.53	22.83
334	Csa-miR858b*	Csa2G004150	Cov1; contains IPR007462 (Protein of unknown function DUF502)	29.61	25.83	27.38	32.74	32.07	26.28	33.06	32.8	26.13	35.99	40.47	29.16
335	Csa-miR858b*	Csa6G040640	Putative MYB transcription factor; contains IPR009057 (Homeodomain-like)	0.89	0.86	1.62	0.81	1.54	0.67	0.39	0.36	0.51	0	0.17	0.31
336	Csa-miR858b*	Csa6G136540	Kinase family protein; contains IPR000270 (Phox/Bem1p), IPR011009 (Protein kinase-like domain)	74.56	45.59	76.77	98.08	81.69	102.23	77	76.74	81.54	77.47	87.55	70.8
337	Csa-miR858b*	Csa5G150990	Ubiquitin ligase protein cop1, putative; contains IPR011009 (Protein kinase-like domain), IPR015943 (WD40/YVTN repeat-like-containing domain), IPR020472 (G-protein beta WD-40 repeat)	25.38	24.63	29.94	22.94	22.02	29.39	30.46	33.33	25.46	20.47	24.18	15.68
338	Csa-miR858b*	Csa6G450390	DNA glycosylase; contains IPR011257 (DNA glycosylase), IPR023170 (Helix-turn-helix, base-excision DNA repair, C-terminal)	3.09	4.1	2.6	5.93	5.55	3.42	3.42	1.22	4.54	3.71	3.57	6.07
339	Csa-miR858b*	Csa6G182690	6-phosphofructo-2-kinase/fructose-2,6-bisphosphatase; contains IPR003094 (Fructose-2,6-bisphosphatase), IPR013783 (Immunoglobulin-like fold), IPR013784 (Carbohydrate-binding-like fold), IPR027417 (P-loop containing nucleoside triphosphate hydrolase)	46.26	68.49	44.76	46.71	43.55	53.81	58.87	39.7	50.58	42.41	42.36	43.09
340	Csa-miR858b*	Csa3G592130	MYB transcription factor; contains IPR009057 (Homeodomain-like)	0.88	1.5	1.09	0.99	1.8	0.74	1.21	0.27	1.26	0.84	1.18	1.17
341	Csa-miR858b*	Csa7G045590	Putative MYB transcription factor; contains IPR009057 (Homeodomain-like)	8.67	7.38	28.79	7.13	3.47	17.56	13.52	17.45	13.71	34.57	33.05	14.34
342	Csa-miR858b*	Csa3G303630	MYB-related transcription factor; contains IPR009057 (Homeodomain-like)	0.17	0.8	0.33	0.29	0.4	0.25	0.16	0.05	0.38	0.48	0.36	0.79
343	Csa-miR858b*	Csa3G824850	MYB transcription factor; contains IPR009057 (Homeodomain-like)	0.06	0	0	0.8	1.3	0	0.12	0.19	0.19	0.12	0	0.76
344	Csa-miR858b*	Csa3G168940	Putative MYB transcription factor; contains IPR009057 (Homeodomain-like)	1.86	1.08	3.71	7.42	9.08	2.01	4.88	3.65	2	5.32	4.14	5.14
345	Csa-miR858b*	Csa7G009780	Glutamyl-tRNA(Gln) amidotransferase subunit A; contains IPR000120 (Amidase), IPR023631 (Amidase signature domain)	0.09	0.03	0.17	0.42	0.26	0.13	0.22	0.03	0.22	0.22	0.13	0.06
346	Csa-miR858b*	Csa1G482740	Myb-like transcription factor; contains IPR009057 (Homeodomain-like)	28.37	8.12	14.53	6.41	4.66	2.93	4.97	4.48	1.48	7.59	6.42	6.36
347	Csa-miR858b*	Csa6G018600	Cyclin-dependent kinase C-1; contains IPR011009 (Protein kinase-like domain)	4.21	4.74	3.55	3.72	5.03	1.81	2.82	1.82	2.23	3.03	2.34	2.23
348	Csa-miR858b*	Csa3G076520	Similarity to MYB-related transcription factor; contains IPR009057 (Homeodomain-like)	0	0	0	0.03	0.06	0.05	0	0	0	0	0	0
349	Csa-miR858b*	Csa3G426900	Aminotransferase-like, plant mobile domain family protein; contains IPR019557 (Aminotransferase-like, plant mobile domain)	1.04	0.79	1.02	1.08	1.1	0.39	0.58	0.83	0.43	0.74	0.5	0.83
350	Csa-miR858b*	Csa7G067470	Palmitoyltransferase; contains IPR001594 (Zinc finger, DHHC-type, palmitoyltransferase), IPR020683 (Ankyrin repeat-containing domain)	19.62	19.48	20.49	18.43	16.28	13.88	17.17	12.48	15.68	10.32	10.1	10.49
351	Csa-miR858b*	Csa7G046120	Putative MYB transcription factor; contains IPR009057 (Homeodomain-like)	0	0	0.04	0.41	0.18	0.32	0.41	0.13	0.04	0.17	0.19	0.3
352	Csa-miR858b*	Csa4G639070	Pheromone receptor-like protein; contains IPR012442 (Protein of unknown function DUF1645)	0.41	0.39	0.71	0.9	0.62	0.84	0.47	1	0.3	0.87	0.33	0.42
353	Csa-miR858b*	Csa5G637660	Mixta-like2 MYB transcription factor; contains IPR009057 (Homeodomain-like)	3.18	1.37	1.35	2.18	5.24	0.65	2.2	1.07	0.51	0.79	0.69	1.15
354	Csa-miR858b*	Csa5G152790	MYB transcription factor; contains IPR009057 (Homeodomain-like)	0	0	0	0.05	0.05	0	0.04	0	0	0	0	0
355	Csa-miR858b*	Csa3G748840	DNA glycosylase; contains IPR011257 (DNA glycosylase), IPR023170 (Helix-turn-helix, base-excision DNA repair, C-terminal)	12.25	9.24	9.97	26.99	23.98	11.74	11.91	6.33	12.89	15.17	10.42	22.26
356	Csa-miR858b*	Csa5G425400	MYB-related transcription factor; contains IPR009057 (Homeodomain-like)	8.54	11.69	11.82	9.61	6.13	9.03	13.78	14.35	17.28	15.52	14.56	15.37
357	Csa-miR858b*	Csa2G419960	Homeobox-leucine zipper protein ATHB-9; contains IPR002913 (START domain), IPR009057 (Homeodomain-like), IPR023393 (START-like domain)	3.92	1.67	2.19	7.54	8.89	2.92	4.03	2.19	1.93	3.22	1.95	3.66
358	Csa-miR858b*	Csa6G517090	Probable receptor-like protein kinase; contains IPR001611 (Leucine-rich repeat), IPR011009 (Protein kinase-like domain)	21.73	30.29	17.75	19.93	19.66	16.43	19.67	11.64	20.73	17.27	20.07	16.44
359	Csa-miR858b*	Csa3G379740	NAC domain protein,; contains IPR003441 (No apical meristem (NAM) protein)	0	0	0.05	0	0.05	0	0.09	0.05	0.05	0.05	0	0
360	Csa-miR858b*	Csa7G111310	NAD-dependent protein deacetylase SRT1	19.77	15.83	18.07	14.58	16.37	12.94	12.07	15.3	16.7	15.78	14.88	10.22
361	Csa-miR858b*	Csa2G352410	Putative MYB transcription factor; contains IPR009057 (Homeodomain-like)	33.6	28.93	42.6	96.49	123.04	19.71	48.96	35.25	15.78	39.45	15.84	29.74
362	Csa-miR858b*	Csa5G148680	MYB transcription factor; contains IPR009057 (Homeodomain-like)	0	0	0	0	0	0	0	0	0	0	0	0
363	Csa-miR858b*	Csa3G182040	MYB transcription factor; contains IPR009057 (Homeodomain-like)	0.75	1.05	0.55	0.36	0.61	0.23	0.33	0.29	0.24	0.57	0.65	0.82
364	Csa-miR858b*	Csa7G375780	Myb-related transcription factor; contains IPR009057 (Homeodomain-like)	0	0	0	0	0	0	0	0	0	0	0	0
365	Csa-miR171f-3p*	Csa7G433190	DNA replication complex GINS protein PSF1; contains IPR021151 (GINS complex)	0.67	1.07	1.04	1.47	2.73	0.95	1.6	0.73	0.87	1.85	1.29	1.94
366	Csa-miR171f-3p*	Csa3G011840	Putative uncharacterized protein At2g35360/T32F12.26; contains IPR019387 (Uncharacterised domain SAYSvFN), IPR019955 (Ubiquitin supergroup)	59.28	44.69	57.46	43.04	44	37.39	42.29	39.37	31.74	39.13	44.6	34.73
367	Csa-miR171f-3p*	Csa2G354660	Exocyst complex component; contains IPR004140 (Exocyst complex protein Exo70), IPR016159 (Cullin repeat-like-containing domain)	0.96	0.54	1.08	0.4	0.39	0.74	1.33	1.86	0.54	0.51	0.83	0.41
368	Csa-miR171f-3p*	Csa4G642370	Unknown protein	19.81	14.85	20.83	30.93	27.78	16.41	18.98	15.18	12.28	19.58	17.51	9.27
369	Csa-miR171f-3p*	Csa6G040600	Nodulation signaling pathway 2 protein, putative; contains IPR005202 (Transcription factor GRAS)	1.87	1.24	3.06	0.42	0.8	0.94	2.01	2.85	0.67	0.63	0.27	1.68
370	Csa-miR171f-3p*	Csa2G079120	Ammonium transporter; contains IPR001905 (Ammonium transporter), IPR024041 (Ammonium transporter AmtB-like domain)	0.9	1.26	0.58	1.73	1.58	0.83	1.88	1.29	1.02	0.78	0.41	1
371	Csa-miR171f-3p*	Csa4G312860	Mitochondrial carrier protein, putative; contains IPR002067 (Mitochondrial carrier protein), IPR023395 (Mitochondrial carrier domain)	4.69	3.55	4.46	0.85	1.17	2.67	2.01	2.82	1.77	2.61	6.87	1.04
372	Csa-miR171f-3p*	Csa4G043840	GRAS family transcription factor; contains IPR005202 (Transcription factor GRAS)	14.33	12.67	12.93	7.61	6.01	9.22	8.28	13.36	9.71	19.62	27.29	19.32
373	Csa-miR171f-3p*	Csa3G020600	Scarecrow transcription factor family protein; contains IPR005202 (Transcription factor GRAS)	16.57	14.35	14.8	6.11	8.02	5.49	8.95	9.07	6.61	4.17	4.32	5.42
374	Csa-miR171f-3p*	Csa6G109640	Scarecrow transcription factor family protein; contains IPR005202 (Transcription factor GRAS)	6.49	6.26	4.95	2.33	2.77	2.03	3.05	3.27	2.47	3.69	4.19	4.06
375	Csa-miR171f-3p*	Csa6G146430	Probable exosome complex exonuclease 1; contains IPR015847 (Exoribonuclease, phosphorolytic domain 2), IPR020568 (Ribosomal protein S5 domain 2-type fold), IPR027408 (PNPase/RNase PH domain)	20.66	16.58	17.26	27.62	20.86	22.72	17.57	16.56	15.98	18.64	22.88	24.36
376	Csa-miR395a-3p*	Csa2G423580	Blue copper protein; contains IPR008972 (Cupredoxin)	0	0.06	0	0.24	0.06	0.27	0.11	0.06	0.06	0.28	0.06	0.09
377	Csa-miR395a-3p*	Csa7G113330	Unknown protein	0	0	0	0	0	0	0	0	0	0	0	0
378	Csa-miR395a-3p*	Csa3G822130	Condensin complex subunit 1; contains IPR016024 (Armadillo-type fold), IPR024324 (Condensin complex, subunit 1, N-terminal), IPR026003 (HEAT repeat associated with sister chromatid cohesion protein), IPR026971 (Condensin subunit 1/Condensin-2 complex subunit D3)	0	0.1	0.01	0.22	1.25	0.12	0.17	0.1	0.1	0.22	0.06	0.4
379	Csa-miR395a-3p*	Csa4G553660	30S ribosomal protein S1; contains IPR008847 (Suppressor of forked), IPR011990 (Tetratricopeptide-like helical), IPR012340 (Nucleic acid-binding, OB-fold)	22.85	4.65	16.18	26.13	21.41	5.59	12.18	2.51	5.12	9.32	9.25	13.22
380	Csa-miR395a-3p*	Csa2G035350	MYB transcription factor; contains IPR009057 (Homeodomain-like)	0.34	0	0.2	0.05	0	0.13	0.14	0.19	0.05	0	0.11	0
381	Csa-miR395a-3p*	Csa6G491680	FAD-dependent oxidoreductase-like protein; contains IPR006076 (FAD dependent oxidoreductase)	36.75	19.19	31.27	20.76	26.84	19.98	23.28	31.82	17.3	20.64	17.07	19.58
382	Csa-miR395a-3p*	Csa4G506860	F-box family protein; contains IPR001810 (F-box domain, cyclin-like)	16.24	14.29	17.01	16.6	16.63	22.58	12.95	17.58	16.91	29.01	31.35	34.42
383	Csa-miR395a-3p*	Csa5G497010	Putative uncharacterized protein OSJNAb0022I16.3	3.17	2.48	4.46	2.29	2.25	3.18	2.27	2.56	3.31	2.19	2.35	1.12
384	Csa-miR395a-3p*	Csa2G248750	Sec14 cytosolic factor; contains IPR001071 (Cellular retinaldehyde binding/alpha-tocopherol transport), IPR011074 (CRAL/TRIO, N-terminal domain)	0.05	0	0.05	0.03	0.05	0.02	0.09	0.05	0.02	0.02	0.05	0.04
385	Csa-miR395a-3p*	Csa1G662780	T6K12.22 protein	45.16	31.56	33.76	48.62	34.59	29.45	29.72	10.58	26.29	42.01	47.68	45.08
386	Csa-miR395a-3p*	Csa4G015850	Disease resistance protein I2; contains IPR000767 (Disease resistance protein), IPR027417 (P-loop containing nucleoside triphosphate hydrolase)	0.29	0.98	0.53	0.89	0.97	1.89	0.85	0.73	1.47	1.84	2.81	1.74
387	Csa-miR395a-3p*	Csa3G144230	Sulfate adenylyltransferase; contains IPR002650 (Sulphate adenylyltransferase), IPR014729 (Rossmann-like alpha/beta/alpha sandwich fold), IPR015947 (PUA-like domain)	63.73	28.52	31.89	35.92	34.66	38.54	37.23	40.45	23.2	31.2	41.46	40.49
388	Csa-miR395a-3p*	Csa3G910690	Ras-related protein Rab-6; contains IPR001806 (Small GTPase superfamily), IPR002041 (Ran GTPase), IPR005225 (Small GTP-binding protein domain), IPR027417 (P-loop containing nucleoside triphosphate hydrolase)	51.48	41.41	47.72	35.86	46	33.64	48.9	47.36	39.74	66.72	59.58	84.63
389	Csa-miR395a-3p*	Csa6G298490	Serine-rich platelet adhesin	0	0.01	0.04	0.11	0.96	0.04	0.05	0.07	0.07	0.16	0.03	0.25
390	Csa-miR395a-3p*	Csa6G427970	Nuclear pore complex protein Nup98-Nup96; contains IPR007230 (Peptidase S59, nucleoporin), IPR021967 (Nuclear protein 96)	8.75	5.99	9.18	9.36	9.46	6.12	8.53	7.31	5.26	8.42	8.45	8.88
391	Csa-miR395a-3p*	Csa4G637690	cDNA, clone: J075118M20, full insert sequence; contains IPR006852 (Protein of unknown function DUF616)	40	35.17	39.42	32.61	29.45	37.13	39.86	31.82	37.35	32.39	32.83	30.44
392	Csa-miR395a-3p*	Csa3G174540	B-block binding subunit of TFIIIC; contains IPR007309 (B-block binding subunit of TFIIIC), IPR011991 (Winged helix-turn-helix DNA-binding domain)	5.88	4.67	4.61	7.47	5.94	4.74	4.71	3.23	3.58	4	3.99	4.02
393	Csa-miR395a-3p*	Csa1G153530	Peptidyl-prolyl cis-trans isomerase; contains IPR002130 (Cyclophilin-like peptidyl-prolyl cis-trans isomerase domain), IPR015943 (WD40/YVTN repeat-like-containing domain)	7.36	5.5	6.56	8.11	9.72	5.31	7.13	5.9	4.55	4.96	3.64	6.01
394	Csa-miR395a-3p*	Csa7G060170	Kelch-like protein 21; contains IPR001810 (F-box domain, cyclin-like), IPR015916 (Galactose oxidase, beta-propeller)	46.7	54.03	48.85	91.62	74.93	107.43	60.73	74.5	102.22	133.08	202.92	119.35
395	Csa-miR395a-3p*	Csa7G253710	UPF0496 protein; contains IPR007749 (Protein of unknown function DUF677)	5.29	5.14	5.81	11.21	12.89	7.14	9.88	11.34	9.26	8.54	5.18	11.92
396	Csa-miR395a-3p*	Csa2G215520	Sulfate adenylyltransferase; contains IPR002650 (Sulphate adenylyltransferase), IPR014729 (Rossmann-like alpha/beta/alpha sandwich fold), IPR015947 (PUA-like domain)	1.05	1.34	1.41	0.6	0.68	1.49	0.95	1.54	0.9	1.04	0.94	0.76
397	Csa-miR395a-3p*	Csa2G372110	Rho GTPase-activating protein; contains IPR008936 (Rho GTPase activation protein), IPR011993 (Pleckstrin homology-like domain), IPR025757 (Ternary complex factor MIP1, leucine-zipper)	6.8	12.52	6.4	11.63	12.35	9.03	8.43	3.93	10.47	9.33	7.47	10.6
398	Csa-miR395a-3p*	Csa3G215630	Unknown protein	2.32	2.33	2.53	6.35	8.38	3.27	3.74	3.31	3.28	5.84	2.74	10.83
399	Csa-miR395a-3p*	Csa4G618510	UDP-glycosyltransferase 1; contains IPR002213 (UDP-glucuronosyl/UDP-glucosyltransferase)	1.44	0.64	1.29	1.88	0.59	1.57	0.46	0.87	0.54	3.07	3.33	3.59
400	Csa-miR395a-3p*	Csa2G074230	Pentatricopeptide repeat-containing protein; contains IPR002885 (Pentatricopeptide repeat)	1.3	0.61	1.79	1.5	2.21	0.79	1.42	0.64	0.94	1.37	1.13	2.36
401	Csa-miR395a-3p*	Csa7G447980	Putative nucleolar protein 9; contains IPR016024 (Armadillo-type fold)	17.94	9.86	16.65	21.73	23.24	9.32	15.31	11.52	9.16	13.44	9.93	13.41
402	Csa-miR395a-3p*	Csa6G450940	ABC transporter G family member; contains IPR013525 (ABC-2 type transporter), IPR013581 (Plant PDR ABC transporter associated), IPR027417 (P-loop containing nucleoside triphosphate hydrolase)	0.11	0.11	0.14	1.1	1.12	0.19	0.57	0.14	0.38	1.99	0.79	3.44
403	Csa-miR395a-3p*	Csa3G738990	Zinc finger protein; contains IPR011016 (Zinc finger, RING-CH-type), IPR013083 (Zinc finger, RING/FYVE/PHD-type)	25.8	36.14	25.02	15.07	16.38	19.03	22.85	19.57	20.67	14.52	13.85	10.49
404	Csa-miR395a-3p*	Csa3G878960	CTC-interacting domain 5; contains IPR009060 (UBA-like)	120.84	126.92	141.98	109.09	108.84	136.88	128.28	141.55	114.94	140.25	156.4	140.23
405	Csa-miR395a-3p*	Csa5G211530	Receptor protein kinase, putative; contains IPR011009 (Protein kinase-like domain), IPR013210 (Leucine-rich repeat-containing N-terminal, type 2), IPR013320 (Concanavalin A-like lectin/glucanase, subgroup)	31.14	44.94	40.69	51.77	53.49	66.84	53.96	60.88	59.23	30.5	28.18	26.74
406	Csa-miR395a-3p*	Csa5G157410	Kinesin-1; contains IPR001752 (Kinesin, motor domain), IPR016024 (Armadillo-type fold), IPR027417 (P-loop containing nucleoside triphosphate hydrolase)	19.39	17.49	17.73	20.95	29.4	12.82	20.32	13.27	11.77	13.66	7.67	13.45
407	Csa-miR395a-3p*	Csa4G182290	Unknown protein	0.57	0.25	0.92	0.72	0.12	0.63	0.21	0	0.22	0.11	1.12	0.94
408	Csa-miR395a-3p*	Csa7G201870	Ribosome biogenesis protein bms1, putative; contains IPR000795 (Elongation factor, GTP-binding domain), IPR007034 (Ribosome biogenesis protein BMS1/TSR1, C-terminal), IPR012948 (AARP2CN), IPR027417 (P-loop containing nucleoside triphosphate hydrolase)	7.43	2.28	4.64	10.4	8.81	2.81	6.24	3.07	2.1	3.48	3.12	6.79
409	Csa-miR395a-3p*	Csa6G185210	Unknown protein	0	0	0	0	0	0	0	0	0	0	0	0
410	Csa-miR395a-3p*	Csa6G500680	U-box domain-containing protein; contains IPR008973 (C2 calcium/lipid-binding domain, CaLB), IPR016024 (Armadillo-type fold)	55.56	33.93	56.42	47.78	40.12	20.19	35.2	26.89	18.88	31.87	14.24	22.59
411	Csa-miR395a-3p*	Csa4G664250	Coiled-coil domain-containing protein, putative	19.13	19.34	16.17	15.17	14.27	14.04	17.48	10.39	18.01	21.43	25.67	22.34
412	Csa-miR395a-3p*	Csa6G514830	Unknown protein	1.36	0.41	0.87	3.08	3.28	0	0.92	0.85	0.72	0.47	0.4	0.55
413	Csa-miR395a-3p*	Csa6G510860	Ferredoxin-fold anticodon-binding domain-containing protein 1; contains IPR019446 (Domain of unknown function DUF2431)	5.73	2.78	7.28	9.18	8.62	4.59	4.39	2.72	4.08	9.05	10.22	13.07
414	Csa-miR395a-3p*	Csa2G076520	Transcriptional regulator ATRX; contains IPR025766 (ADD domain)	9.98	6.64	8.04	15.93	12.06	12.31	11.89	5.44	7.68	10.29	9.54	13.1
415	Csa-miR395a-3p*	Csa4G646380	RWP-RK domain-containing transcription factor; contains IPR003035 (RWP-RK domain)	3.17	3.86	3.49	1.52	2.99	1.19	2.35	1.44	1.58	1.48	0.71	1.21
416	Csa-miR395a-3p*	Csa3G872160	Gibberellin-regulated protein 1, putative; contains IPR003854 (Gibberellin regulated protein)	0	0	0	0	0.3	0	0	0.29	0.58	0.14	0	0.66
417	Csa-miR169g*	Csa6G087830	UV-stimulated scaffold protein A homolog; contains IPR008942 (ENTH/VHS), IPR018610 (Protein of unknown function DUF2043)	14.3	11.07	14.65	13.08	10.49	12.73	10.8	12.17	10.82	19.37	26.37	18.12
418	Csa-miR169g*	Csa6G434390	ABC transporter G family member; contains IPR013525 (ABC-2 type transporter), IPR027417 (P-loop containing nucleoside triphosphate hydrolase)	0	0.03	0.08	0.35	0.98	0.05	0.32	0	0.13	0.07	0	0.23
419	Csa-miR171a-3p*	Csa3G011840	Putative uncharacterized protein At2g35360/T32F12.26; contains IPR019387 (Uncharacterised domain SAYSvFN), IPR019955 (Ubiquitin supergroup)	59.28	44.69	57.46	43.04	44	37.39	42.29	39.37	31.74	39.13	44.6	34.73
420	Csa-miR171a-3p*	Csa4G043840	GRAS family transcription factor; contains IPR005202 (Transcription factor GRAS)	14.33	12.67	12.93	7.61	6.01	9.22	8.28	13.36	9.71	19.62	27.29	19.32
421	Csa-miR171a-3p*	Csa3G020600	Scarecrow transcription factor family protein; contains IPR005202 (Transcription factor GRAS)	16.57	14.35	14.8	6.11	8.02	5.49	8.95	9.07	6.61	4.17	4.32	5.42
422	Csa-miR171a-3p*	Csa6G109640	Scarecrow transcription factor family protein; contains IPR005202 (Transcription factor GRAS)	6.49	6.26	4.95	2.33	2.77	2.03	3.05	3.27	2.47	3.69	4.19	4.06
423	Csa-miR171a-3p*	Csa6G146430	Probable exosome complex exonuclease 1; contains IPR015847 (Exoribonuclease, phosphorolytic domain 2), IPR020568 (Ribosomal protein S5 domain 2-type fold), IPR027408 (PNPase/RNase PH domain)	20.66	16.58	17.26	27.62	20.86	22.72	17.57	16.56	15.98	18.64	22.88	24.36
424	Csa-miR171g*	Csa3G020600	Scarecrow transcription factor family protein; contains IPR005202 (Transcription factor GRAS)	16.57	14.35	14.8	6.11	8.02	5.49	8.95	9.07	6.61	4.17	4.32	5.42
425	Csa-miR171g*	Csa4G043840	GRAS family transcription factor; contains IPR005202 (Transcription factor GRAS)	14.33	12.67	12.93	7.61	6.01	9.22	8.28	13.36	9.71	19.62	27.29	19.32
426	Csa-miR171g*	Csa3G011840	Putative uncharacterized protein At2g35360/T32F12.26; contains IPR019387 (Uncharacterised domain SAYSvFN), IPR019955 (Ubiquitin supergroup)	59.28	44.69	57.46	43.04	44	37.39	42.29	39.37	31.74	39.13	44.6	34.73
427	Csa-miR171g*	Csa6G146430	Probable exosome complex exonuclease 1; contains IPR015847 (Exoribonuclease, phosphorolytic domain 2), IPR020568 (Ribosomal protein S5 domain 2-type fold), IPR027408 (PNPase/RNase PH domain)	20.66	16.58	17.26	27.62	20.86	22.72	17.57	16.56	15.98	18.64	22.88	24.36
428	Csa-miR171g*	Csa6G109640	Scarecrow transcription factor family protein; contains IPR005202 (Transcription factor GRAS)	6.49	6.26	4.95	2.33	2.77	2.03	3.05	3.27	2.47	3.69	4.19	4.06
429	Csa-miR858a*	Csa5G223120	Hydroxyacylglutathione hydrolase; contains IPR017782 (Hydroxyacylglutathione hydrolase)	53.6	57.33	55.02	49.05	59.09	51.45	56.33	58.58	53.73	53.78	54.23	63.35
430	Csa-miR858a*	Csa3G182040	MYB transcription factor; contains IPR009057 (Homeodomain-like)	0.75	1.05	0.55	0.36	0.61	0.23	0.33	0.29	0.24	0.57	0.65	0.82
431	Csa-miR858a*	Csa5G148680	MYB transcription factor; contains IPR009057 (Homeodomain-like)	0	0	0	0	0	0	0	0	0	0	0	0
432	Csa-miR858a*	Csa6G103530	Poly(RC)-binding protein; contains IPR004087 (K Homology domain)	37.42	31.05	41.3	26.83	26.76	20.96	29.02	19.25	24.29	23.41	26.38	24.13
433	Csa-miR858a*	Csa7G375780	Myb-related transcription factor; contains IPR009057 (Homeodomain-like)	0	0	0	0	0	0	0	0	0	0	0	0
434	Csa-miR858a*	Csa7G209530	AT3g11590/F24K9_26	12.9	9.37	11.07	10.26	12.55	8.43	10.79	12.37	8.82	14.65	15.02	14.95
435	Csa-miR858a*	Csa3G748840	DNA glycosylase; contains IPR011257 (DNA glycosylase), IPR023170 (Helix-turn-helix, base-excision DNA repair, C-terminal)	12.25	9.24	9.97	26.99	23.98	11.74	11.91	6.33	12.89	15.17	10.42	22.26
436	Csa-miR858a*	Csa2G419960	Homeobox-leucine zipper protein ATHB-9; contains IPR002913 (START domain), IPR009057 (Homeodomain-like), IPR023393 (START-like domain)	3.92	1.67	2.19	7.54	8.89	2.92	4.03	2.19	1.93	3.22	1.95	3.66
437	Csa-miR858a*	Csa5G425400	MYB-related transcription factor; contains IPR009057 (Homeodomain-like)	8.54	11.69	11.82	9.61	6.13	9.03	13.78	14.35	17.28	15.52	14.56	15.37
438	Csa-miR858a*	Csa6G517090	Probable receptor-like protein kinase; contains IPR001611 (Leucine-rich repeat), IPR011009 (Protein kinase-like domain)	21.73	30.29	17.75	19.93	19.66	16.43	19.67	11.64	20.73	17.27	20.07	16.44
439	Csa-miR858a*	Csa7G111310	NAD-dependent protein deacetylase SRT1	19.77	15.83	18.07	14.58	16.37	12.94	12.07	15.3	16.7	15.78	14.88	10.22
440	Csa-miR858a*	Csa4G639070	Pheromone receptor-like protein; contains IPR012442 (Protein of unknown function DUF1645)	0.41	0.39	0.71	0.9	0.62	0.84	0.47	1	0.3	0.87	0.33	0.42
441	Csa-miR858a*	Csa7G046120	Putative MYB transcription factor; contains IPR009057 (Homeodomain-like)	0	0	0.04	0.41	0.18	0.32	0.41	0.13	0.04	0.17	0.19	0.3
442	Csa-miR858a*	Csa3G076520	Similarity to MYB-related transcription factor; contains IPR009057 (Homeodomain-like)	0	0	0	0.03	0.06	0.05	0	0	0	0	0	0
443	Csa-miR858a*	Csa3G426900	Aminotransferase-like, plant mobile domain family protein; contains IPR019557 (Aminotransferase-like, plant mobile domain)	1.04	0.79	1.02	1.08	1.1	0.39	0.58	0.83	0.43	0.74	0.5	0.83
444	Csa-miR858a*	Csa1G045480	WRKY transcription factor, putative; contains IPR003657 (DNA-binding WRKY)	0.54	0.43	0.34	1.85	0.57	1.63	0.5	0.6	0.43	1.75	2.15	1
445	Csa-miR858a*	Csa7G067470	Palmitoyltransferase; contains IPR001594 (Zinc finger, DHHC-type, palmitoyltransferase), IPR020683 (Ankyrin repeat-containing domain)	19.62	19.48	20.49	18.43	16.28	13.88	17.17	12.48	15.68	10.32	10.1	10.49
446	Csa-miR858a*	Csa7G009780	Glutamyl-tRNA(Gln) amidotransferase subunit A; contains IPR000120 (Amidase), IPR023631 (Amidase signature domain)	0.09	0.03	0.17	0.42	0.26	0.13	0.22	0.03	0.22	0.22	0.13	0.06
447	Csa-miR858a*	Csa3G168940	Putative MYB transcription factor; contains IPR009057 (Homeodomain-like)	1.86	1.08	3.71	7.42	9.08	2.01	4.88	3.65	2	5.32	4.14	5.14
448	Csa-miR858a*	Csa3G198510	Dentin sialophosphoprotein; contains IPR013083 (Zinc finger, RING/FYVE/PHD-type)	4.69	4.54	4.6	10.05	8.54	7.71	7.47	4.57	5.3	7.6	6.04	11.54
449	Csa-miR858a*	Csa5G602170	Probable potassium transport system protein kup; contains IPR003855 (K+ potassium transporter)	5.78	3.17	5.04	9.32	10.56	3.28	4.88	3.21	2.73	13.78	15.16	15
450	Csa-miR858a*	Csa6G018600	Cyclin-dependent kinase C-1; contains IPR011009 (Protein kinase-like domain)	4.21	4.74	3.55	3.72	5.03	1.81	2.82	1.82	2.23	3.03	2.34	2.23
451	Csa-miR858a*	Csa3G135650	Electron transfer flavoprotein beta-subunit, putative; contains IPR012255 (Electron transfer flavoprotein, beta subunit)	9.19	6.49	10.98	9.5	14.41	7.8	10.8	9.56	7.23	9.35	9.34	12.96
452	Csa-miR858a*	Csa3G592130	MYB transcription factor; contains IPR009057 (Homeodomain-like)	0.88	1.5	1.09	0.99	1.8	0.74	1.21	0.27	1.26	0.84	1.18	1.17
453	Csa-miR858a*	Csa6G450390	DNA glycosylase; contains IPR011257 (DNA glycosylase), IPR023170 (Helix-turn-helix, base-excision DNA repair, C-terminal)	3.09	4.1	2.6	5.93	5.55	3.42	3.42	1.22	4.54	3.71	3.57	6.07
454	Csa-miR858a*	Csa3G303630	MYB-related transcription factor; contains IPR009057 (Homeodomain-like)	0.17	0.8	0.33	0.29	0.4	0.25	0.16	0.05	0.38	0.48	0.36	0.79
455	Csa-miR858a*	Csa7G045590	Putative MYB transcription factor; contains IPR009057 (Homeodomain-like)	8.67	7.38	28.79	7.13	3.47	17.56	13.52	17.45	13.71	34.57	33.05	14.34
456	Csa-miR858a*	Csa3G319300	Unknown protein	0	0	0	0	0	0	0	0	0	0	0	0
457	Csa-miR858a*	Csa6G136540	Kinase family protein; contains IPR000270 (Phox/Bem1p), IPR011009 (Protein kinase-like domain)	74.56	45.59	76.77	98.08	81.69	102.23	77	76.74	81.54	77.47	87.55	70.8
458	Csa-miR858a*	Csa6G040640	Putative MYB transcription factor; contains IPR009057 (Homeodomain-like)	0.89	0.86	1.62	0.81	1.54	0.67	0.39	0.36	0.51	0	0.17	0.31
459	Csa-miR396d-3p*	Csa1G009820	Expansin 2; contains IPR007118 (Expansin/Lol pI), IPR014733 (Barwin-like endoglucanase)	1.48	6.2	1.42	7.01	8.44	3.99	3.37	3.48	4.43	3.67	1.54	7.71
460	Csa-miR396d-3p*	Csa5G157410	Kinesin-1; contains IPR001752 (Kinesin, motor domain), IPR016024 (Armadillo-type fold), IPR027417 (P-loop containing nucleoside triphosphate hydrolase)	19.39	17.49	17.73	20.95	29.4	12.82	20.32	13.27	11.77	13.66	7.67	13.45
461	Csa-miR396d-3p*	Csa3G731860	Receptor kinase-like protein; contains IPR003591 (Leucine-rich repeat, typical subtype), IPR011009 (Protein kinase-like domain), IPR013210 (Leucine-rich repeat-containing N-terminal, type 2)	2.83	4.43	2.36	1.03	0.96	2.29	2.46	2.29	1.78	1.15	0.9	0.92
462	Csa-miR396d-3p*	Csa6G078500	Tubulin-specific chaperone d; contains IPR016024 (Armadillo-type fold), IPR022577 (Tubulin-specific chaperone D, C-terminal)	3.19	2.6	3.13	3.06	3.31	1.86	2.61	1.84	2.08	1.89	1.56	2.31
463	Csa-miR396d-3p*	Csa7G009030	Auxin-induced protein-like protein; contains IPR003676 (Auxin responsive SAUR protein)	0.75	0.83	0.6	1.57	1.08	0	1.13	1.04	0.44	1.3	0.49	0.79
464	Csa-miR396d-3p*	Csa1G614640	JHL23C09.7 protein	3.64	1.61	12.64	11.19	18.24	4.16	9.19	6.39	3.44	9.06	0.79	16.81
465	Csa-miR396d-3p*	Csa1G014470	Phenylalanine--tRNA ligase beta subunit; contains IPR004531 (Phenylalanyl-tRNA synthetase, class IIc, beta subunit, archae/euk cytosolic)	42.28	33.09	29.78	54.32	53.36	30.67	39.57	25.13	33.01	49.18	44.02	63.43
466	Csa-miR396d-3p*	Csa4G013030	Pentatricopeptide repeat-containing protein; contains IPR002885 (Pentatricopeptide repeat)	5.9	5.51	5.96	4.63	4.72	2.39	3.9	3.51	2.28	2.69	1.94	2.14
467	Csa-miR396d-3p*	Csa6G116680	Protein kinase; contains IPR000014 (PAS domain), IPR000700 (PAS-associated, C-terminal), IPR011009 (Protein kinase-like domain)	143.76	209.11	123.96	111.57	97.23	151.74	142.62	114.45	155.82	91.13	81.06	94.53
468	Csa-miR396d-3p*	Csa3G110720	Core-2/I-branching beta-1,6-N-acetylglucosaminyltransferase family protein; contains IPR003406 (Glycosyl transferase, family 14)	0.45	0.29	0.57	0.98	1.31	0.55	0.53	0.48	0.52	4.77	3.95	5.22
469	Csa-miR396d-3p*	Csa1G024160	Myb transcription factor; contains IPR009057 (Homeodomain-like)	20.91	4.06	22.97	39.31	37.16	35.95	27.58	30.91	17.27	47.18	46.02	35.1
470	Csa-miR396d-3p*	Csa5G464800	Cytochrome b-c1 complex subunit Rieske, mitochondrial; contains IPR014349 (Rieske iron-sulphur protein)	35.65	27.39	26.26	22.67	24.47	28.15	29.9	34.02	26.39	36.26	35.66	40.12
471	Csa-miR396d-3p*	Csa3G731800	Receptor kinase-like protein; contains IPR001611 (Leucine-rich repeat), IPR003591 (Leucine-rich repeat, typical subtype), IPR011009 (Protein kinase-like domain), IPR013210 (Leucine-rich repeat-containing N-terminal, type 2)	0.65	0.29	0.4	1.01	0.94	0.2	0.44	0.34	0.3	1.29	0.86	1.42
472	Csa-miR396d-3p*	Csa6G113500	Probable ubiquinone biosynthesis protein UbiB; contains IPR011009 (Protein kinase-like domain)	7.96	4.67	11.91	4.61	4.4	4.82	5.62	3.67	4.88	4.04	6.44	4.71
473	Csa-miR396d-3p*	Csa5G622680	Pumilio, putative; contains IPR012940 (Nucleic acid binding NABP), IPR016024 (Armadillo-type fold)	16.43	13.55	16.39	10.51	11.07	10.74	12.18	10.22	9.3	11.08	11.37	12.01
474	Csa-miR396d-3p*	Csa3G850490	IAA-amino acid hydrolase ILR1, putative; contains IPR002933 (Peptidase M20)	79.33	183.05	76.3	440.62	415.79	571.47	257.47	429.57	465.49	904.49	1018.52	1016.57
475	Csa-miR396d-3p*	Csa3G171200	CBL-interacting protein kinase; contains IPR004041 (NAF domain), IPR011009 (Protein kinase-like domain)	34.88	33.15	40.14	41.91	48.22	50.48	38.35	28.88	54.5	21.87	30.42	23.35
476	Csa-miR396d-3p*	Csa4G095050	Phosphorylase; contains IPR000811 (Glycosyl transferase, family 35)	6.72	11.29	7.28	12.2	16.01	7.45	12.65	10.79	12.99	11.03	7.76	23.18
477	Csa-miR396d-3p*	Csa5G571570	Chaperone protein dnaJ; contains IPR001623 (DnaJ domain)	1.72	6.77	4.09	50.01	61.7	6.78	21.79	8.03	14.26	20.87	27.92	34.4
478	Csa-miR396d-3p*	Csa3G910740	Glycine-rich protein	9.95	11.29	11.17	11.95	11.76	11.73	12.71	5.82	12.35	9.03	7.5	10.11
479	Csa-miR396d-3p*	Csa3G002800	Flavanone 3-hydroxylase; contains IPR005123 (Oxoglutarate/iron-dependent dioxygenase), IPR026992 (Non-haem dioxygenase N-terminal domain), IPR027443 (Isopenicillin N synthase-like)	0	0	0	0.18	0.18	0	0	0	0.04	0.04	0	0.06
480	Csa-miR396d-3p*	Csa3G119460	WD-40 repeat-containing protein; contains IPR011047 (Quinonprotein alcohol dehydrogenase-like superfamily), IPR015943 (WD40/YVTN repeat-like-containing domain), IPR022033 (RAVE complex protein Rav1 C-terminal)	8.43	7.18	8.5	11.75	8.23	7.39	7.73	5.36	6.57	7.94	8.57	7.98
481	Csa-miR396d-3p*	Csa4G293060	Integral membrane protein TerC; contains IPR005496 (Integral membrane protein TerC)	60.31	84.18	61.63	41.47	47.21	55.7	62.07	54.09	53.03	51.28	40.88	42.62
482	Csa-miR396d-3p*	Csa6G104650	WAT1-related protein; contains IPR000620 (Drug/metabolite transporter)	648.13	244.91	438.14	559.55	667.53	78.56	386.49	221.65	131.07	271.84	55.29	90.28
483	Csa-miR396d-3p*	Csa6G517300	Thioredoxin family protein; contains IPR004480 (Monothiol glutaredoxin-related), IPR012336 (Thioredoxin-like fold)	10.01	7.06	9.5	17.07	15.45	12.9	12	14.12	9.26	17.2	18.55	27.29
484	Csa-miR396d-3p*	Csa1G266170	Glucose transporter; contains IPR005828 (General substrate transporter), IPR016196 (Major facilitator superfamily domain, general substrate transporter)	8.45	3.74	7.26	4.73	6.78	4.44	5.82	6.21	1.79	2.45	1.33	3
485	Csa-miR396d-3p*	Csa6G408260	Unknown protein	0	0	0	0	0	0	0	0	0	0	0	0
486	Csa-miR396d-3p*	Csa7G372340	Bile acid:sodium symporter family protein; contains IPR002657 (Bile acid:sodium symporter)	16.47	17.45	16.59	10.55	12.62	13.75	13.27	13.75	13.28	12.62	13.14	12.21
487	Csa-miR396d-3p*	Csa1G397110	DnaJ like protein; contains IPR001623 (DnaJ domain), IPR016024 (Armadillo-type fold), IPR025640 (Domain of unknown function DUF4339)	11.07	8.07	10.25	20.16	13.06	10.82	9.93	6.74	8.32	10.33	8.25	10.15
488	Csa-miR396d-3p*	Csa1G060260	Ankyrin repeat-containing protein, putative; contains IPR020683 (Ankyrin repeat-containing domain)	0	0	0	0	0.2	0	0	0	0	0	0	0
489	Csa-miR396d-3p*	Csa6G127350	Bzip-related transcription factor-like; contains IPR006867 (Domain of unknown function DUF632), IPR006868 (Domain of unknown function DUF630)	42.87	33.83	47.97	79.77	81.12	91.41	38.89	43.7	57.11	28.26	22.34	20.7
490	Csa-miR396d-3p*	Csa2G061030	TBC1 domain family member-like protein; contains IPR000195 (Rab-GTPase-TBC domain)	47.05	37.46	35.47	111.08	135.4	86.72	51.65	51.97	64.09	125.68	133.29	134.48
491	Csa-miR396d-3p*	Csa7G048010	Putative two-pore calcium channel; contains IPR005821 (Ion transport domain), IPR011992 (EF-hand-like domain), IPR027359 (Voltage-dependent potassium channel, four helix bundle domain)	11.12	16.85	12.79	33.96	35.8	23.33	31.1	22.42	20.45	55.27	31.88	53.09
492	Csa-miR396d-3p*	Csa6G091860	Receptor-like protein kinase; contains IPR011009 (Protein kinase-like domain)	0.5	1.79	0.73	2.85	4.37	1.41	1.8	1.48	1.84	2.1	1.42	2.5
493	Csa-miR396d-3p*	Csa1G652810	Vacuolar protein sorting-associated protein, putative; contains IPR009543 (Vacuolar protein sorting-associated protein 13 domain), IPR026847 (Vacuolar protein sorting-associated protein 13)	2.83	1.05	1.95	4.71	3.07	2.37	2.56	0.84	1.25	2.58	2.01	3.05
494	Csa-miR396d-3p*	Csa1G305730	Unknown protein	1.64	0.2	0.91	0.19	0.37	0.33	0.85	0.18	0.18	0.17	1.19	0.68
495	Csa-miR396d-3p*	Csa3G133920	Myosin XI-2; contains IPR000048 (IQ motif, EF-hand binding site), IPR001609 (Myosin head, motor domain), IPR002710 (Dilute), IPR027417 (P-loop containing nucleoside triphosphate hydrolase)	0.09	0.33	0.14	0.22	0.23	0.15	0.27	0.01	0.09	0.24	0.29	0.13
496	Csa-miR396d-3p*	Csa6G361340	Hydroxysteroid dehydrogenase, putative; contains IPR003388 (Reticulon), IPR016040 (NAD(P)-binding domain)	14.38	16.34	12.62	19.2	24.97	14.39	16.14	12.42	16.01	17.41	10.39	22.21
497	Csa-miR396d-3p*	Csa7G291130	GDSL esterase/lipase; contains IPR001087 (Lipase, GDSL)	1.3	0.72	1.03	7.95	9.25	2.69	3.64	2.63	1.71	5.77	1.16	9.18
498	Csa-miR396d-3p*	Csa7G452910	Casein kinase I; contains IPR011009 (Protein kinase-like domain)	25.55	18.33	24.31	29.27	31.13	17.89	23.95	16.58	19.83	23.98	22.09	25.72
499	Csa-miR166a-5p*	Csa6G011670	Protein kinase, putative, expressed; contains IPR011009 (Protein kinase-like domain)	21.82	14.99	17.82	9.22	8.08	10.76	11.79	11.13	10.51	10.93	11.5	11.48
500	Csa-miR166a-5p*	Csa2G351000	Nucleolar GTP-binding protein 1; contains IPR006073 (GTP binding domain), IPR010674 (Nucleolar GTP-binding protein 1, Rossman-fold domain), IPR012973 (NOG, C-terminal), IPR024926 (Nucleolar GTP-binding protein 1), IPR027417 (P-loop containing nucleoside triphosphate hydrolase)	51.31	16	27.43	43.61	40.7	17.73	31.6	19.71	20.61	32.97	35.74	62.74
501	Csa-miR166a-5p*	Csa4G648540	Chalcone-flavanone isomerase-like protein; contains IPR016087 (Chalcone isomerase)	19.44	11.9	17.43	79.89	50.86	89.68	33.1	29.85	65.15	158.86	214.4	153.99
502	Csa-miR166a-5p*	Csa7G450690	Putative receptor-like kinase; contains IPR011009 (Protein kinase-like domain), IPR013320 (Concanavalin A-like lectin/glucanase, subgroup), IPR014729 (Rossmann-like alpha/beta/alpha sandwich fold)	0.47	0.42	0.32	0.67	0.5	0.36	0.33	0.22	0.29	0.47	0.64	0.45
503	Csa-miR166a-5p*	Csa3G124890	Galacturonosyltransferase 3; contains IPR002495 (Glycosyl transferase, family 8)	0.09	0.18	0.09	0.02	0.35	0.15	0.13	0.09	0.2	0.28	0.2	0.22
504	Csa-miR396a-3p*	Csa1G305730	Unknown protein	1.64	0.2	0.91	0.19	0.37	0.33	0.85	0.18	0.18	0.17	1.19	0.68
505	Csa-miR396a-3p*	Csa1G024160	Myb transcription factor; contains IPR009057 (Homeodomain-like)	20.91	4.06	22.97	39.31	37.16	35.95	27.58	30.91	17.27	47.18	46.02	35.1
506	Csa-miR396a-3p*	Csa6G091860	Receptor-like protein kinase; contains IPR011009 (Protein kinase-like domain)	0.5	1.79	0.73	2.85	4.37	1.41	1.8	1.48	1.84	2.1	1.42	2.5
507	Csa-miR396a-3p*	Csa6G135410	Acetyl xylan esterase A; contains IPR005181 (Domain of unknown function DUF303, acetylesterase putative)	0	0	0	0	0	0	0	0	0	0	0	0
508	Csa-miR396a-3p*	Csa3G133920	Myosin XI-2; contains IPR000048 (IQ motif, EF-hand binding site), IPR001609 (Myosin head, motor domain), IPR002710 (Dilute), IPR027417 (P-loop containing nucleoside triphosphate hydrolase)	0.09	0.33	0.14	0.22	0.23	0.15	0.27	0.01	0.09	0.24	0.29	0.13
509	Csa-miR396a-3p*	Csa4G095050	Phosphorylase; contains IPR000811 (Glycosyl transferase, family 35)	6.72	11.29	7.28	12.2	16.01	7.45	12.65	10.79	12.99	11.03	7.76	23.18
510	Csa-miR396a-3p*	Csa2G049860	FGGY family of carbohydrate kinase; contains IPR006003 (Carbohydrate kinase, FGGY-related)	105.48	87.19	99.46	60.1	47.27	82.98	65.85	82.45	64.53	56.82	77.59	54.8
511	Csa-miR396a-3p*	Csa3G850490	IAA-amino acid hydrolase ILR1, putative; contains IPR002933 (Peptidase M20)	79.33	183.05	76.3	440.62	415.79	571.47	257.47	429.57	465.49	904.49	1018.52	1016.57
512	Csa-miR396a-3p*	Csa1G009820	Expansin 2; contains IPR007118 (Expansin/Lol pI), IPR014733 (Barwin-like endoglucanase)	1.48	6.2	1.42	7.01	8.44	3.99	3.37	3.48	4.43	3.67	1.54	7.71
513	Csa-miR396a-3p*	Csa6G104650	WAT1-related protein; contains IPR000620 (Drug/metabolite transporter)	648.13	244.91	438.14	559.55	667.53	78.56	386.49	221.65	131.07	271.84	55.29	90.28
514	Csa-miR396a-3p*	Csa3G119460	WD-40 repeat-containing protein; contains IPR011047 (Quinonprotein alcohol dehydrogenase-like superfamily), IPR015943 (WD40/YVTN repeat-like-containing domain), IPR022033 (RAVE complex protein Rav1 C-terminal)	8.43	7.18	8.5	11.75	8.23	7.39	7.73	5.36	6.57	7.94	8.57	7.98
515	Csa-miR396a-3p*	Csa6G408260	Unknown protein	0	0	0	0	0	0	0	0	0	0	0	0
516	Csa-miR396a-3p*	Csa1G654870	Ribonuclease 3-like protein 3; contains IPR000999 (Ribonuclease III domain), IPR001650 (Helicase, C-terminal), IPR003100 (Argonaute/Dicer protein, PAZ), IPR005034 (Dicer double-stranded RNA-binding fold), IPR014001 (Helicase, superfamily 1/2, ATP-binding domain), IPR027417 (P-loop containing nucleoside triphosphate hydrolase)	21.36	30.05	17.82	29.28	24.79	28.47	23.59	8.69	29.46	29.27	28.76	39.14
517	Csa-miR396a-3p*	Csa7G009030	Auxin-induced protein-like protein; contains IPR003676 (Auxin responsive SAUR protein)	0.75	0.83	0.6	1.57	1.08	0	1.13	1.04	0.44	1.3	0.49	0.79
518	Csa-miR396a-3p*	Csa6G127350	Bzip-related transcription factor-like; contains IPR006867 (Domain of unknown function DUF632), IPR006868 (Domain of unknown function DUF630)	42.87	33.83	47.97	79.77	81.12	91.41	38.89	43.7	57.11	28.26	22.34	20.7
519	Csa-miR396a-3p*	Csa1G060260	Ankyrin repeat-containing protein, putative; contains IPR020683 (Ankyrin repeat-containing domain)	0	0	0	0	0.2	0	0	0	0	0	0	0
520	Csa-miR396a-3p*	Csa7G048010	Putative two-pore calcium channel; contains IPR005821 (Ion transport domain), IPR011992 (EF-hand-like domain), IPR027359 (Voltage-dependent potassium channel, four helix bundle domain)	11.12	16.85	12.79	33.96	35.8	23.33	31.1	22.42	20.45	55.27	31.88	53.09
521	Csa-miR396a-3p*	Csa2G061030	TBC1 domain family member-like protein; contains IPR000195 (Rab-GTPase-TBC domain)	47.05	37.46	35.47	111.08	135.4	86.72	51.65	51.97	64.09	125.68	133.29	134.48
522	Csa-miR396a-3p*	Csa1G614640	JHL23C09.7 protein	3.64	1.61	12.64	11.19	18.24	4.16	9.19	6.39	3.44	9.06	0.79	16.81
523	Csa_novel-24*	Csa3G734230	Myb-related protein 3R-1; contains IPR009057 (Homeodomain-like)	11.88	7.7	10.42	13.24	12.13	7.63	9.3	8.93	6.03	18.69	19.54	21.16
524	Csa_novel-24*	Csa5G599870	Polygalacturonase, putative; contains IPR000743 (Glycoside hydrolase, family 28), IPR011050 (Pectin lyase fold/virulence factor)	8.99	7.11	8.78	6.1	7.47	3.95	5.85	4.51	3.18	4.17	3.07	2.89
525	Csa_novel-24*	Csa6G502040	Vicilin; contains IPR014710 (RmlC-like jelly roll fold)	0.25	1.15	0.23	2.23	5.42	1.94	1.14	0.49	1.94	0.47	0.32	0.91
526	Csa_novel-24*	Csa7G258850	Phosphatidylinositol 4-kinase	2.33	0.91	1.15	7.38	5.72	1.9	2.21	1.13	1	2.37	1.07	5.64
527	Csa_novel-24*	Csa3G835890	Homeobox-leucine zipper protein; contains IPR003106 (Leucine zipper, homeobox-associated), IPR009057 (Homeodomain-like)	80.43	31.24	61.86	27.87	19	28.98	24.3	24.11	25.09	40.64	86.93	34.96
528	Csa_novel-24*	Csa2G369080	Structural constituent of cell wall, putative; contains IPR008889 (VQ)	0.42	0.23	0.38	1.09	1.19	0.34	0.27	0.29	0.08	0.16	0.09	0.44
529	Csa_novel-24*	Csa5G176030	Receptor protein kinase-like protein; contains IPR011009 (Protein kinase-like domain), IPR013320 (Concanavalin A-like lectin/glucanase, subgroup)	135.07	116.87	88.02	118.36	91.59	74.45	125.57	134.12	111.52	117.11	83.92	101.35
530	Csa_novel-24*	Csa3G776980	At2g36220/F2H17.17	29.78	31.03	35.62	12.47	11.02	30.72	18.95	19.48	16.85	8.58	9.64	9.52
531	Csa-miR164f-5p*	Csa2G074130	Resistance protein; contains IPR002182 (NB-ARC)	0.03	0.05	0.18	0.03	0	0.07	0.05	0.18	0.02	0.05	0.16	0.01
532	Csa-miR164f-5p*	Csa3G360140	WD repeat-containing protein; contains IPR015943 (WD40/YVTN repeat-like-containing domain)	12.18	13.03	13.1	8.23	10.36	8.85	12.37	6.46	9.92	8.85	8.72	9.52
533	Csa-miR164f-5p*	Csa3G740090	Putative uncharacterized protein OSJNBa0055P24.5	31.23	22.06	33.04	13.11	20.95	14.34	19.35	24.72	11.7	15.66	13.17	15.98
534	Csa-miR164f-5p*	Csa3G206330	Putative CC-NBS-LRR resistance protein	0	0	0	0	0	0	0	0	0	0	0.09	0
535	Csa-miR164f-5p*	Csa1G435750	Pyruvate dehydrogenase E1 component subunit beta; contains IPR005475 (Transketolase-like, pyrimidine-binding domain), IPR009014 (Transketolase, C-terminal/Pyruvate-ferredoxin oxidoreductase, domain II)	28.9	49.96	25.8	36.78	45.33	32.62	36.04	36.27	45.95	59.23	48.95	78.48
536	Csa-miR164f-5p*	Csa2G235610	RNA-binding protein; contains IPR011991 (Winged helix-turn-helix DNA-binding domain), IPR012677 (Nucleotide-binding, alpha-beta plait)	3.78	16.81	4.75	3.55	4.13	6.69	5.53	3.55	8.35	3.52	4.21	3.62
537	Csa-miR164f-5p*	Csa4G022930	Rho GTPase-activating protein 29; contains IPR008936 (Rho GTPase activation protein)	13.58	9.89	16.94	13.73	12.95	19.2	16.51	17.29	15.1	18.75	25.07	15.79
538	Csa-miR164f-5p*	Csa7G009110	Condensin-2 complex subunit H2; contains IPR009378 (Non-SMC condensin II complex, subunit H2-like)	19.55	19.19	17.8	13.53	19.52	11.4	16.17	12.49	10.92	8.54	6.86	8.35
539	Csa-miR164f-5p*	Csa1G542460	Putative receptor-like protein kinase 4; contains IPR011009 (Protein kinase-like domain)	0.18	0.12	0.32	0.48	0.51	0.23	0.23	0.1	0.07	0.17	0.04	0.05
540	Csa-miR164f-5p*	Csa5G637160	NAC domain-containing protein 21/22, putative; contains IPR003441 (No apical meristem (NAM) protein)	4.95	2.48	4.27	4.87	4.4	2.55	3.64	3.78	1.97	2.54	4.18	2.09
541	Csa-miR164f-5p*	Csa4G629480	NAC domain protein,; contains IPR003441 (No apical meristem (NAM) protein)	0.21	0.05	0.25	0.09	0.47	0.04	0.08	0.37	0.24	0.08	0.14	0.28
542	Csa-miR164f-5p*	Csa4G652820	Putative uncharacterized protein F23N20.10	1.65	3.66	1.31	7.63	13.86	2.45	5.1	3.8	2.37	4.35	1.39	4.56
543	Csa-miR164f-5p*	Csa7G004140	DNA replication licensing factor; contains IPR001208 (Mini-chromosome maintenance, DNA-dependent ATPase), IPR004039 (Rubredoxin-type fold), IPR027417 (P-loop containing nucleoside triphosphate hydrolase)	0.37	0.7	0.34	1.16	3.94	0.68	1.27	0.76	0.62	0.76	0.38	2.03
544	Csa-miR164f-5p*	Csa4G076240	Polygalacturonase, putative; contains IPR000743 (Glycoside hydrolase, family 28), IPR011050 (Pectin lyase fold/virulence factor)	0	0	0	0.1	0.1	0.09	0	0	0.44	0.24	0.11	1.08
545	Csa-miR164f-5p*	Csa3G824990	NAC domain protein; contains IPR003441 (No apical meristem (NAM) protein)	29.31	12.89	28.14	9.54	10.26	9.09	10.02	14.84	7.41	10.5	12.5	6.76
546	Csa-miR164f-5p*	Csa6G362970	Gb|AAD25600.1	5.01	2.54	2.9	2.86	2.27	2.34	3.69	2.55	2.94	6.33	4.42	8.23
547	Csa-miR164f-5p*	Csa3G622440	Tetraspanin family protein; contains IPR018499 (Tetraspanin/Peripherin)	50.09	49.26	51.78	32.59	36.49	40.33	40.69	46.67	37.91	56.89	70.26	55.41
548	Csa-miR164f-5p*	Csa1G038340	NAC domain-containing protein 21/22, putative; contains IPR003441 (No apical meristem (NAM) protein)	68.12	30.21	74.18	40.72	24.56	16.77	35.97	38.06	12.17	44.58	37.2	46.89
549	Csa-miR164f-5p*	Csa1G009870	NAC domain-containing protein 21/22, putative; contains IPR003441 (No apical meristem (NAM) protein)	2.63	2.38	2.07	2.61	1.14	3.97	2.98	4.07	3.3	5.03	6.67	3.15
550	Csa-miR164f-5p*	Csa3G912340	3-isopropylmalate dehydratase large subunit 2; contains IPR006251 (Homoaconitase/3-isopropylmalate dehydratase, large subunit), IPR015937 (Aconitase/isopropylmalate dehydratase)	57.84	51.69	46.59	62.47	70.77	49.13	60.9	49.95	54.1	62.32	55.76	80.99
551	Csa-miR164f-5p*	Csa1G574850	Disease resistance gene; contains IPR008480 (Protein of unknown function DUF761, plant)	0.75	0.38	0.55	1.14	2.03	0.31	0.96	0.74	0.27	0.66	0.52	3.32
552	Csa-miR164f-5p*	Csa3G873780	Zinc finger FYVE domain-containing protein 28; contains IPR013083 (Zinc finger, RING/FYVE/PHD-type)	105.76	66.63	101.11	128.32	100.6	70.59	78.2	77.15	57.5	76.26	60.75	70.41
553	Csa-miR164f-5p*	Csa3G234520	NAC domain protein,; contains IPR003441 (No apical meristem (NAM) protein)	0	0	0	0	0	0	0	0	0	0	0	0
554	Csa-miR164f-5p*	Csa3G523580	NAC domain protein; contains IPR003441 (No apical meristem (NAM) protein)	59.45	4.97	65.5	3.05	6.46	3.94	14.82	11.76	2.86	2.24	6.18	2.05
555	Csa_novel-93*	Csa3G177940	Glutathione-regulated potassium-efflux system protein kefB, putative; contains IPR006153 (Cation/H+ exchanger)	13.89	14.15	13.38	12.01	14.57	11.84	14.97	10.35	10.65	12.39	10.91	11.61
556	Csa_novel-93*	Csa1G050300	4-coumarate-CoA ligase; contains IPR000873 (AMP-dependent synthetase/ligase), IPR025110 (Domain of unknown function DUF4009)	4.42	6.5	4.72	4.97	3.64	4.39	4.61	4.64	4.81	4.46	5.04	4.39
557	Csa_novel-93*	Csa6G094700	Proton pump interactor 1	5.96	3.46	5.17	15.1	7.39	14.92	3.66	2.69	9.53	37.89	61.83	28.7
558	Csa_novel-93*	Csa1G689630	Unknown protein	0	0	0	0	0	0	0	0	0	0	0	0
559	Csa_novel-19*	Csa4G526050	Charged multivesicular body protein 6; contains IPR005024 (Snf7)	48.62	52.24	54.2	29.28	34.62	46.5	49.25	61.58	43.79	37.42	30.74	25.74
560	Csa_novel-19*	Csa6G526350	Cytoskeleton-associated protein 5; contains IPR016024 (Armadillo-type fold), IPR024395 (CLASP N-terminal domain)	27.56	26.25	21.08	52.96	36.16	23.49	24.13	11.51	20.09	28.61	22.3	34.48
561	Csa_novel-19*	Csa6G150520	DNA binding protein, putative; contains IPR005175 (Domain of unknown function DUF296)	0	0	0	0	0	0	0	0	0	0	0	0
562	Csa_novel-19*	Csa6G520460	Bromodomain-containing factor; contains IPR001487 (Bromodomain)	166.67	77.7	143.21	155.5	132.23	97.23	113.22	78.09	87.1	129.58	158.06	102.37
563	Csa_novel-19*	Csa6G495680	Calcium-transporting ATPase 1; contains IPR001757 (Cation-transporting P-type ATPase), IPR023214 (HAD-like domain), IPR023298 (P-type ATPase, transmembrane domain), IPR024750 (Calcium-transporting P-type ATPase, N-terminal autoinhibitory domain)	28.33	47.45	62.23	73.26	79.17	65.57	93.59	85.69	88.38	35.09	32.5	45.91
564	Csa_novel-19*	Csa3G471200	Peroxisomal biogenesis factor 2; contains IPR006845 (Pex, N-terminal), IPR013083 (Zinc finger, RING/FYVE/PHD-type)	27.24	24.25	23.36	20.2	19.02	24.17	25.21	24.25	23.25	19.59	22.22	17.69
565	Csa_novel-19*	Csa1G424880	Pathogenesis-related homeodomain protein; contains IPR009057 (Homeodomain-like), IPR013083 (Zinc finger, RING/FYVE/PHD-type)	10.18	11.71	10.33	8.96	9.33	8.92	10.74	6.61	10.17	10.85	9.24	12.72
566	Csa_novel-19*	Csa4G000540	Putative aspartate--tRNA ligase; contains IPR018150 (Aminoacyl-tRNA synthetase, class II (D/K/N)-like)	25.32	26.32	23.8	19.17	16.53	14.87	21.01	12.26	17.74	18.18	17.59	17.87
567	Csa_novel-19*	Csa7G336540	Sterol 3-beta-glucosyltransferase; contains IPR002213 (UDP-glucuronosyl/UDP-glucosyltransferase), IPR004276 (Glycosyl transferase, family 28)	3.76	2.97	4.1	2.82	2.77	4.44	3.51	3.34	3.22	5.8	9.9	4.03
568	Csa_novel-19*	Csa1G573610	Sodium/hydrogen exchanger; contains IPR006153 (Cation/H+ exchanger), IPR018422 (Cation/H+ exchanger, CPA1 family)	15.56	16.15	14	22.09	35.16	15.63	24.75	22.26	16.95	18.68	13.22	26.83
569	Csa_novel-19*	Csa4G351100	Plant-specific domain TIGR01589 family protein; contains IPR006476 (Conserved hypothetical protein CHP01589, plant)	61.72	51.75	74.73	31.95	35.86	44.67	51.1	59.4	41.47	39.02	39.26	30.61
570	Csa_novel-19*	Csa3G895920	Phosphomevalonate kinase; contains IPR005916 (Phosphomevalonate kinase, eukaryotic)	12.54	12.08	13.65	7.72	10.79	11.24	12.37	12.55	8.96	9.91	7.16	13.07
571	Csa_novel-19*	Csa3G822500	Calcium-transporting ATPase 1; contains IPR001757 (Cation-transporting P-type ATPase), IPR023214 (HAD-like domain), IPR023298 (P-type ATPase, transmembrane domain), IPR024750 (Calcium-transporting P-type ATPase, N-terminal autoinhibitory domain)	114.32	129.25	102.88	128.43	118.49	153.37	122.75	105.69	130.3	105.19	112.98	118.77
572	Csa_novel-19*	Csa6G526520	Chromodomain helicase DNA binding protein, putative; contains IPR000330 (SNF2-related), IPR001650 (Helicase, C-terminal), IPR009057 (Homeodomain-like), IPR009463 (Domain of unknown function DUF1087), IPR013083 (Zinc finger, RING/FYVE/PHD-type), IPR016197 (Chromo domain-like), IPR027417 (P-loop containing nucleoside triphosphate hydrolase)	7.8	6.37	7.48	13.64	8.93	9.31	7.05	6.62	7.23	8.53	8.53	8.24
573	Csa-miR160a-5p*	Csa6G405890	Auxin response factor, putative; contains IPR010525 (Auxin response factor), IPR015300 (DNA-binding pseudobarrel domain)	14.15	11.45	13.3	9.49	6.87	6.96	9.31	7.83	8.95	19.54	20.17	15.71
574	Csa-miR160a-5p*	Csa2G315390	Auxin response factor, putative; contains IPR010525 (Auxin response factor), IPR015300 (DNA-binding pseudobarrel domain)	6.1	4.35	5.32	3.89	3.82	2.68	3.14	1.97	2.88	3.55	5.16	4.13
575	Csa-miR160a-5p*	Csa2G296090	UPF0496 protein; contains IPR007749 (Protein of unknown function DUF677)	327.41	368.36	384.81	193.5	210.25	242.87	340.8	297.34	259.99	86.02	84.35	65.76
576	Csa-miR160a-5p*	Csa6G445210	Auxin response factor, putative; contains IPR003311 (AUX/IAA protein), IPR010525 (Auxin response factor), IPR015300 (DNA-binding pseudobarrel domain)	10.71	6.73	7.64	10.74	7.12	6.41	3.71	4.6	4.36	16.21	17.33	13.39
577	Csa-miR160a-5p*	Csa6G141390	Auxin response factor, putative; contains IPR003311 (AUX/IAA protein), IPR010525 (Auxin response factor), IPR015300 (DNA-binding pseudobarrel domain)	8.34	14.65	13.26	3.32	5.47	5.27	10.51	10.1	11.67	12.19	14.22	14.32
578	Csa-miR160a-5p*	Csa5G070180	Probable potassium transport system protein kup; contains IPR003855 (K+ potassium transporter)	108.82	134.37	104.53	74.6	65.37	91.19	95.8	58.19	95.96	69.95	79.19	80.24
579	Csa-miR160b*	Csa6G141390	Auxin response factor, putative; contains IPR003311 (AUX/IAA protein), IPR010525 (Auxin response factor), IPR015300 (DNA-binding pseudobarrel domain)	8.34	14.65	13.26	3.32	5.47	5.27	10.51	10.1	11.67	12.19	14.22	14.32
580	Csa-miR160b*	Csa5G070180	Probable potassium transport system protein kup; contains IPR003855 (K+ potassium transporter)	108.82	134.37	104.53	74.6	65.37	91.19	95.8	58.19	95.96	69.95	79.19	80.24
581	Csa-miR160b*	Csa6G405890	Auxin response factor, putative; contains IPR010525 (Auxin response factor), IPR015300 (DNA-binding pseudobarrel domain)	14.15	11.45	13.3	9.49	6.87	6.96	9.31	7.83	8.95	19.54	20.17	15.71
582	Csa-miR160b*	Csa2G315390	Auxin response factor, putative; contains IPR010525 (Auxin response factor), IPR015300 (DNA-binding pseudobarrel domain)	6.1	4.35	5.32	3.89	3.82	2.68	3.14	1.97	2.88	3.55	5.16	4.13
583	Csa-miR160b*	Csa6G445210	Auxin response factor, putative; contains IPR003311 (AUX/IAA protein), IPR010525 (Auxin response factor), IPR015300 (DNA-binding pseudobarrel domain)	10.71	6.73	7.64	10.74	7.12	6.41	3.71	4.6	4.36	16.21	17.33	13.39
584	Csa-miR160b*	Csa6G088130	Phytochelatin synthase; contains IPR007719 (Phytochelatin synthase), IPR015407 (Phytochelatin synthase, C-terminal)	9.5	9.16	9.65	10.9	16.86	7.84	11.45	5.61	10.5	9.99	7.59	13.22
585	Csa-miR160h*	Csa6G141390	Auxin response factor, putative; contains IPR003311 (AUX/IAA protein), IPR010525 (Auxin response factor), IPR015300 (DNA-binding pseudobarrel domain)	8.34	14.65	13.26	3.32	5.47	5.27	10.51	10.1	11.67	12.19	14.22	14.32
586	Csa-miR160h*	Csa6G445210	Auxin response factor, putative; contains IPR003311 (AUX/IAA protein), IPR010525 (Auxin response factor), IPR015300 (DNA-binding pseudobarrel domain)	10.71	6.73	7.64	10.74	7.12	6.41	3.71	4.6	4.36	16.21	17.33	13.39
587	Csa-miR160h*	Csa2G315390	Auxin response factor, putative; contains IPR010525 (Auxin response factor), IPR015300 (DNA-binding pseudobarrel domain)	6.1	4.35	5.32	3.89	3.82	2.68	3.14	1.97	2.88	3.55	5.16	4.13
588	Csa-miR160h*	Csa6G405890	Auxin response factor, putative; contains IPR010525 (Auxin response factor), IPR015300 (DNA-binding pseudobarrel domain)	14.15	11.45	13.3	9.49	6.87	6.96	9.31	7.83	8.95	19.54	20.17	15.71
589	Csa-miR156e*	Csa5G570400	10 kDa chaperonin; contains IPR020818 (Chaperonin Cpn10)	39.01	20.43	24.71	22.75	32.45	19.33	21.97	20.25	20.32	30.91	38.28	34.9
590	Csa-miR156e*	Csa1G015680	Squamosa promoter binding protein; contains IPR004333 (Transcription factor, SBP-box)	1.52	1.32	0.54	1.86	2.69	0.74	1.24	0.53	0.82	0.91	1.38	3.44
591	Csa-miR156e*	Csa3G889090	Pentatricopeptide repeat-containing protein; contains IPR002885 (Pentatricopeptide repeat)	2.33	2.11	2.24	1.79	2.85	1.4	2.65	1.24	1.54	2.4	1.47	1.77
592	Csa-miR156e*	Csa3G171830	Histidine protein methyltransferase 1 like protein; contains IPR019410 (Nicotinamide N-methyltransferase-like)	30.85	16.25	24.97	20.08	23.16	14.27	20.42	13.07	13.58	16.41	17.23	13.89
593	Csa-miR156e*	Csa5G611070	Cyclin-D1-binding protein 1	17.63	7.58	12.68	15.51	14.38	9.74	9.61	9.96	8.5	33.42	29.64	36.49
594	Csa-miR156e*	Csa6G094760	Squamosa promoter-binding protein; contains IPR004333 (Transcription factor, SBP-box)	9.08	11.45	6.95	6.38	10.02	4.36	6.83	5.98	3.99	8.77	4.64	16.13
595	Csa-miR156e*	Csa4G129580	Receptor-like kinase; contains IPR011009 (Protein kinase-like domain), IPR013320 (Concanavalin A-like lectin/glucanase, subgroup), IPR024788 (Malectin-like carbohydrate-binding domain)	2.58	1.25	1.85	1.71	2.33	0.79	1.38	0.98	0.38	1.68	0.68	2.09
596	Csa-miR156e*	Csa3G115620	Cytochrome P450, putative; contains IPR001128 (Cytochrome P450)	24.22	71.36	35.79	65.21	95.02	63.85	73.04	54.75	64.16	54.61	26.19	61.51
597	Csa-miR156e*	Csa7G427100	Unknown protein	8.38	7.81	7.14	3.77	4.89	3.83	4.86	5.41	3.36	4.38	4.01	4.7
598	Csa-miR156e*	Csa3G809420	SQUAMOSA promoter binding protein-like protein; contains IPR004333 (Transcription factor, SBP-box)	4.14	3.23	3.63	2.6	3.27	2.32	2.26	3.11	1.75	3.51	3.26	3.93
599	Csa-miR156e*	Csa6G357030	1,4-alpha-glucan branching enzyme; contains IPR013780 (Glycosyl hydrolase, family 13, all-beta), IPR015902 (Glycoside hydrolase, family 13)	11.8	11.8	12.69	10.43	12.93	12.66	14.49	11.72	11.23	12.1	10.19	16.9
600	Csa-miR156e*	Csa7G046100	Cytochrome b6-f complex iron-sulfur subunit; contains IPR014349 (Rieske iron-sulphur protein), IPR014909 (Cytochrome b6-f complex Fe-S subunit), IPR023960 (Cytochrome b6-f complex iron-sulfur subunit)	751.29	1429.66	757.65	530.21	643.09	1184.02	1007.81	1319.03	1133.02	881.91	677.86	878.02
601	Csa-miR156e*	Csa1G039890	Squamosa promoter binding protein; contains IPR004333 (Transcription factor, SBP-box)	8.98	6.23	10.7	9.4	10.01	2.16	6.46	3.34	2.23	2.45	3.28	2.44
602	Csa-miR156e*	Csa3G567830	Squamosa promoter-binding protein; contains IPR004333 (Transcription factor, SBP-box)	16.68	21.4	18.42	7.8	8.58	9.58	10.68	12.3	7.52	8.57	12.94	9.18
603	Csa-miR156e*	Csa5G156190	Guanine nucleotide-binding protein subunit beta-like protein; contains IPR015943 (WD40/YVTN repeat-like-containing domain)	29.62	26.09	27.53	17.06	15.93	13.79	21.55	21.04	12.23	26.99	27.74	22.23
604	Csa-miR156e*	Csa1G051590	Squamosa promoter binding protein; contains IPR004333 (Transcription factor, SBP-box)	1.94	1.15	0.81	8.98	8.77	11.62	3.1	2.28	13.37	98.88	136.23	133.89
605	Csa-miR156e*	Csa1G000750	ATP/DNA binding protein; contains IPR003594 (Histidine kinase-like ATPase, ATP-binding domain)	0.96	1.39	0.51	0.53	0.4	1.03	1.16	0.84	0.77	0.71	0.54	0.8
606	Csa-miR156e*	Csa4G075190	Cationic amino acid transporter, putative; contains IPR002293 (Amino acid/polyamine transporter I)	4.14	5.44	4	4.83	5.28	3.99	5.4	5.55	3.38	3.36	3.06	4.81
607	Csa-miR156e*	Csa3G117960	Squamosa promoter-binding protein, putative; contains IPR004333 (Transcription factor, SBP-box)	6.75	5.57	5.83	7.25	16.65	5	5.98	5.43	6.92	11.52	11.57	27.26
608	Csa-miR156e*	Csa1G001450	Squamosa promoter-binding protein; contains IPR004333 (Transcription factor, SBP-box)	1.49	1.74	1.38	0.41	0.52	0.65	0.51	1.04	0.81	0.34	0.43	0.44
609	Csa-miR156e*	Csa1G633390	Growth inhibition and differentiation protein 88	1.47	1.16	1.26	3.58	4.73	1.67	2.62	2.83	1.23	2.08	0.76	4.34
610	Csa-miR156e*	Csa1G085350	Receptor-like kinase; contains IPR024788 (Malectin-like carbohydrate-binding domain)	0	0	0	0	0	0	0	0	0	0	0	0
611	Csa-miR156g*	Csa4G335230	Transposon protein CACTA, En/Spm sub-class	3.38	7.76	3.64	2.9	3.8	3.7	4.85	4.11	4.2	2.76	2.27	4.54
612	Csa-miR156g*	Csa3G027190	14 kDa proline-rich protein DC2.15, putative; contains IPR016140 (Bifunctional inhibitor/plant lipid transfer protein/seed storage helical domain)	1.74	0.28	0.25	0.78	0.13	0.68	0.81	0.73	0	0.12	0.41	0.28
613	Csa-miR156g*	Csa1G071210	Serine/threonine-protein kinase; contains IPR000858 (S-locus glycoprotein), IPR001480 (Bulb-type lectin domain), IPR003609 (Apple-like)	0.21	0.26	0.13	0.03	0	0.15	0.1	0.21	0.16	0.13	0.35	0.1
614	Csa-miR156g*	Csa6G094760	Squamosa promoter-binding protein; contains IPR004333 (Transcription factor, SBP-box)	9.08	11.45	6.95	6.38	10.02	4.36	6.83	5.98	3.99	8.77	4.64	16.13
615	Csa-miR156g*	Csa7G432430	Phox domain-containing protein; contains IPR001683 (Phox homologous domain)	20.69	14.93	17.12	15.13	13.49	14.84	15.38	10.37	14.28	12.71	14.91	12.04
616	Csa-miR156g*	Csa3G026690	14 kDa proline-rich protein DC2.15, putative; contains IPR016140 (Bifunctional inhibitor/plant lipid transfer protein/seed storage helical domain)	0	0	0	0	0	0	0	0	0	0	0	0
617	Csa-miR156g*	Csa2G034800	Isopenicillin N epimerase-like; contains IPR015424 (Pyridoxal phosphate-dependent transferase)	15.04	11.66	13.41	13.13	15.16	7.66	12.89	11.88	7	14.88	11.82	14.91
618	Csa-miR156g*	Csa1G001450	Squamosa promoter-binding protein; contains IPR004333 (Transcription factor, SBP-box)	1.49	1.74	1.38	0.41	0.52	0.65	0.51	1.04	0.81	0.34	0.43	0.44
619	Csa-miR156g*	Csa4G075190	Cationic amino acid transporter, putative; contains IPR002293 (Amino acid/polyamine transporter I)	4.14	5.44	4	4.83	5.28	3.99	5.4	5.55	3.38	3.36	3.06	4.81
620	Csa-miR156g*	Csa7G414430	Polygalacturonase, putative; contains IPR000743 (Glycoside hydrolase, family 28), IPR011050 (Pectin lyase fold/virulence factor)	0.32	1.52	0.26	0.03	0.16	0.09	0.18	0.09	0.09	0.09	0.24	0.02
621	Csa-miR156g*	Csa6G052820	Putative Receptor-like protein kinase 2; contains IPR001611 (Leucine-rich repeat), IPR003591 (Leucine-rich repeat, typical subtype), IPR011009 (Protein kinase-like domain), IPR013210 (Leucine-rich repeat-containing N-terminal, type 2), IPR025875 (Leucine rich repeat 4)	0.03	0	0.01	0.01	0.01	0	0.02	0	0	0	0	0.01
622	Csa-miR156g*	Csa7G352500	Vacuolar iron transporter-like protein; contains IPR008217 (Domain of unknown function DUF125, transmembrane)	65.81	43	98.75	81.35	34.57	60.78	76.53	102.08	32.43	95.32	62.48	60.36
623	Csa-miR156g*	Csa2G302270	Glutathione-regulated potassium-efflux system protein; contains IPR006153 (Cation/H+ exchanger)	0	0	0	0	0	0	0	0	0	0	0	0
624	Csa-miR156g*	Csa1G533690	Putative nodulin protein; contains IPR010658 (Nodulin-like), IPR016196 (Major facilitator superfamily domain, general substrate transporter)	0	0	0	0	0	0	0	0	0	0	0	0.02
625	Csa-miR156g*	Csa5G139240	Protein yippee-like; contains IPR004910 (Yippee-like protein)	451.93	397.35	580.4	242.41	247.57	297.3	325.4	272.6	302.33	211.63	227	147.71
626	Csa-miR156g*	Csa3G567830	Squamosa promoter-binding protein; contains IPR004333 (Transcription factor, SBP-box)	16.68	21.4	18.42	7.8	8.58	9.58	10.68	12.3	7.52	8.57	12.94	9.18
627	Csa-miR156g*	Csa5G165220	CigA protein	3.41	2.2	1.96	1.57	1.54	0.83	1.58	1.07	0.77	2.89	2.16	3.38
628	Csa-miR156g*	Csa5G631530	Putative SAM domain protein; contains IPR013761 (Sterile alpha motif/pointed domain)	19.01	32.46	19.03	23.03	23.97	22	23.27	18.65	24.67	25.05	19.77	23.33
629	Csa-miR156g*	Csa3G809420	SQUAMOSA promoter binding protein-like protein; contains IPR004333 (Transcription factor, SBP-box)	4.14	3.23	3.63	2.6	3.27	2.32	2.26	3.11	1.75	3.51	3.26	3.93
630	Csa-miR156g*	Csa5G551250	MACPF domain-containing protein; contains IPR020864 (Membrane attack complex component/perforin (MACPF) domain)	3.58	2.82	6.48	22.06	11.53	30.73	7.8	10.12	17.82	57.17	73.99	68.25
631	Csa-miR156g*	Csa4G101280	Chlororespiratory reduction 7; contains IPR021954 (Protein of unknown function DUF3571)	22.64	35.06	21.56	12.02	13.85	18.85	23.04	23.34	23.78	19.02	17.43	14.97
632	Csa-miR156g*	Csa1G039890	Squamosa promoter binding protein; contains IPR004333 (Transcription factor, SBP-box)	8.98	6.23	10.7	9.4	10.01	2.16	6.46	3.34	2.23	2.45	3.28	2.44
633	Csa-miR156g*	Csa5G651670	Coiled-coil domain-containing protein MTMR15; contains IPR014883 (VRR-NUC domain)	10.58	8.57	9.87	9.06	6.46	7.33	6.41	4	7.56	5.45	8.84	4.65
634	Csa-miR156g*	Csa1G496300	Chitinase 1, putative; contains IPR000677 (2S globulin), IPR017853 (Glycoside hydrolase, superfamily)	0	0	0	0	0	0.04	0	0	0	0	0	0
635	Csa-miR156g*	Csa1G596420	Germin-like protein 6; contains IPR001929 (Germin)	99.62	362.63	142.54	916.02	1067.5	181.4	817.29	431.01	744.11	666.07	140.26	1569.33
636	Csa-miR156g*	Csa3G483760	Mitochondrial carrier; contains IPR002067 (Mitochondrial carrier protein), IPR023395 (Mitochondrial carrier domain)	25.4	49.5	74.77	52.12	72.41	56.59	70.34	77.37	64.4	34.89	32.94	36.35
637	Csa-miR156g*	Csa7G043630	3-isopropylmalate dehydratase large subunit; contains IPR015937 (Aconitase/isopropylmalate dehydratase)	62.34	49.54	56.3	93.07	67.8	102.23	69.59	61.27	90.17	84.15	95.91	119.43
638	Csa-miR156g*	Csa2G360600	Uroporphyrinogen-III synthase; contains IPR003754 (Tetrapyrrole biosynthesis, uroporphyrinogen III synthase)	24.04	39.55	30.87	44.26	56.59	42.88	43.94	42.27	46.47	44.19	39.76	52.3
639	Csa-miR156g*	Csa1G701310	Unknown protein	4.04	3.12	4.31	69.77	41.24	28.78	14.84	12.83	20.87	55.09	59.24	104.23
640	Csa-miR156g*	Csa5G623800	Response regulator 5; contains IPR011006 (CheY-like superfamily)	1.2	2.56	1.03	13.14	12.54	1.73	5.86	3.21	3.77	6.57	1.87	7.75
641	Csa-miR156g*	Csa2G000160	DENN domain containing protein, expressed; contains IPR001194 (DENN domain), IPR005112 (dDENN domain), IPR005113 (uDENN domain)	68.99	47.49	56.02	63.76	56.76	47.96	57.36	36.51	41.44	53.46	47.96	49.23
642	Csa-miR156g*	Csa1G015680	Squamosa promoter binding protein; contains IPR004333 (Transcription factor, SBP-box)	1.52	1.32	0.54	1.86	2.69	0.74	1.24	0.53	0.82	0.91	1.38	3.44
643	Csa-miR156g*	Csa2G238250	Cold acclimation protein-like protein; contains IPR008892 (Cold acclimation WCOR413)	146.64	145.57	156.68	141.18	212.95	121.33	157.28	170.74	115.28	115.14	61.51	89.22
644	Csa-miR156g*	Csa6G518380	Magnesium chelatase subunit I; contains IPR011775 (Magnesium chelatase, ATPase subunit I), IPR027417 (P-loop containing nucleoside triphosphate hydrolase)	134.7	191.35	102.93	152.88	184.85	163.09	185.2	200.45	165.93	226.66	112.27	255.48
645	Csa-miR156g*	Csa6G004520	Receptor protein kinase, putative; contains IPR011009 (Protein kinase-like domain), IPR013083 (Zinc finger, RING/FYVE/PHD-type), IPR014729 (Rossmann-like alpha/beta/alpha sandwich fold)	3.49	3.08	2.3	2.5	1.57	1.79	1.96	1.05	1.93	1.86	2.35	0.96
646	Csa-miR156g*	Csa1G470270	Cellulose synthase A1; contains IPR005150 (Cellulose synthase), IPR013083 (Zinc finger, RING/FYVE/PHD-type), IPR017896 (4Fe-4S ferredoxin-type, iron-sulpur binding domain)	0.12	0.2	0.06	1.12	0.67	0.36	0.34	0.72	0.43	0.54	0.18	0.62
647	Csa-miR156g*	Csa4G377200	Beta-1,3-glucanase; contains IPR000490 (Glycoside hydrolase, family 17), IPR017853 (Glycoside hydrolase, superfamily)	0	0	0	0	0	0	0	0	0	0	0.05	0
648	Csa-miR156g*	Csa4G280500	Kelch-like protein 3; contains IPR001810 (F-box domain, cyclin-like), IPR015916 (Galactose oxidase, beta-propeller)	123.93	36.36	92.56	61.17	67.44	67.13	40.32	83.39	43.63	310.78	447.66	338.22
649	Csa-miR156g*	Csa3G117960	Squamosa promoter-binding protein, putative; contains IPR004333 (Transcription factor, SBP-box)	6.75	5.57	5.83	7.25	16.65	5	5.98	5.43	6.92	11.52	11.57	27.26
650	Csa-miR156g*	Csa5G155540	Multidrug resistance protein MdtK; contains IPR002528 (Multi antimicrobial extrusion protein)	0.03	0	0.03	1.63	0.17	0.69	0.1	0.03	0.41	18.72	28.41	26.52
651	Csa-miR156g*	Csa3G782760	Glutaredoxin family protein; contains IPR012336 (Thioredoxin-like fold)	2.16	1.78	1.41	0.79	0.98	0.78	1.22	0.84	0.93	0.77	1.48	0.79
652	Csa-miR156g*	Csa5G352610	Dihydroorotate dehydrogenase (quinone); contains IPR012135 (Dihydroorotate dehydrogenase, class 1/ 2), IPR013785 (Aldolase-type TIM barrel)	10.52	6.8	7.18	16.5	21.15	9.07	13	10.92	8.21	13.72	7.5	18.23
653	Csa-miR156g*	Csa1G000750	ATP/DNA binding protein; contains IPR003594 (Histidine kinase-like ATPase, ATP-binding domain)	0.96	1.39	0.51	0.53	0.4	1.03	1.16	0.84	0.77	0.71	0.54	0.8
654	Csa-miR156g*	Csa1G051590	Squamosa promoter binding protein; contains IPR004333 (Transcription factor, SBP-box)	1.94	1.15	0.81	8.98	8.77	11.62	3.1	2.28	13.37	98.88	136.23	133.89
655	Csa-miR156g*	Csa4G639100	RNA-binding protein; contains IPR012677 (Nucleotide-binding, alpha-beta plait)	13.64	24.53	12.31	18.39	24.66	14.32	20.31	11.37	18.38	19.54	12.7	17.71
656	Csa-miR156g*	Csa1G573580	Transmembrane protein adipocyte-associated 1; contains IPR018781 (Uncharacterised protein family, transmembrane-40)	15.58	13.02	14.76	11.65	14.02	13.3	15.28	14.97	11.2	14.29	14.28	13.14
657	Csa-miR156g*	Csa4G107390	Hyccin; contains IPR018619 (Hyccin)	45.29	39.64	37.44	26.2	27.11	26.31	24.83	32.14	21.67	35.43	31.48	42.77
658	Csa-miR156g*	Csa2G000410	RecA; contains IPR013765 (DNA recombination and repair protein RecA), IPR023400 (DNA recombination and repair protein RecA, C-terminal), IPR027417 (P-loop containing nucleoside triphosphate hydrolase)	17.06	8.98	12.05	7.87	8.55	6.13	8.52	5.83	6.82	6.76	8.98	7.06
659	Csa-miR156g*	Csa7G073400	Cathepsin B-like cysteine proteinase; contains IPR000118 (Granulin), IPR013128 (Peptidase C1A, papain), IPR025660 (Cysteine peptidase, histidine active site), IPR025661 (Cysteine peptidase, asparagine active site)	4.89	10.25	4.92	5.77	5.18	9.33	7.27	10.1	8.74	9.7	9.74	8.55
660	Csa-miR156g*	Csa1G042650	T-complex protein 1 subunit delta; contains IPR002423 (Chaperonin Cpn60/TCP-1), IPR027409 (GroEL-like apical domain), IPR027410 (TCP-1-like chaperonin intermediate domain), IPR027413 (GroEL-like equatorial domain)	35.79	17.57	35.2	44.52	45.78	18.82	32.03	28.33	19.27	32.32	21.07	42.43
661	Csa-miR156g*	Csa5G045020	EamA-like transporter family protein; contains IPR000620 (Drug/metabolite transporter)	8.54	4.74	10.42	6.9	7.89	8.16	9.73	9.89	6.28	5.63	4.32	4.98
662	Csa-miR156g*	Csa7G049250	Zinc finger CCCH domain-containing protein; contains IPR000571 (Zinc finger, CCCH-type)	0.27	0.3	0.19	0.6	0.43	0.04	0.22	0.3	0.11	0.55	0.5	0.49
663	Csa-miR156g*	Csa2G148430	Small subunit processome component-like protein; contains IPR016024 (Armadillo-type fold)	10.84	4.46	9.15	16.19	10.94	4.94	7.24	2.52	4.65	6.4	6.38	8.2
664	Csa-miR395d-3p$	Csa6G298490	Serine-rich platelet adhesin	0	0.01	0.04	0.11	0.96	0.04	0.05	0.07	0.07	0.16	0.03	0.25
665	Csa-miR395d-3p$	Csa4G011690	Eukaryotic translation initiation factor 2A; contains IPR015943 (WD40/YVTN repeat-like-containing domain)	20.12	18.2	19.58	19.47	21.51	12.16	16.11	14.26	12.61	20.88	17.83	19.85
666	Csa-miR395d-3p$	Csa2G215520	Sulfate adenylyltransferase; contains IPR002650 (Sulphate adenylyltransferase), IPR014729 (Rossmann-like alpha/beta/alpha sandwich fold), IPR015947 (PUA-like domain)	1.05	1.34	1.41	0.6	0.68	1.49	0.95	1.54	0.9	1.04	0.94	0.76
667	Csa-miR395d-3p$	Csa3G144230	Sulfate adenylyltransferase; contains IPR002650 (Sulphate adenylyltransferase), IPR014729 (Rossmann-like alpha/beta/alpha sandwich fold), IPR015947 (PUA-like domain)	63.73	28.52	31.89	35.92	34.66	38.54	37.23	40.45	23.2	31.2	41.46	40.49
668	Csa-miR395d-3p$	Csa5G643290	F-box family protein; contains IPR001810 (F-box domain, cyclin-like), IPR017451 (F-box associated interaction domain)	0	0	0	0	0	0	0	0	0	0	0	0
669	Csa-miR395d-3p$	Csa2G423580	Blue copper protein; contains IPR008972 (Cupredoxin)	0	0.06	0	0.24	0.06	0.27	0.11	0.06	0.06	0.28	0.06	0.09
670	Csa-miR395d-3p$	Csa1G153530	Peptidyl-prolyl cis-trans isomerase; contains IPR002130 (Cyclophilin-like peptidyl-prolyl cis-trans isomerase domain), IPR015943 (WD40/YVTN repeat-like-containing domain)	7.36	5.5	6.56	8.11	9.72	5.31	7.13	5.9	4.55	4.96	3.64	6.01
671	Csa-miR395d-3p$	Csa2G076520	Transcriptional regulator ATRX; contains IPR025766 (ADD domain)	9.98	6.64	8.04	15.93	12.06	12.31	11.89	5.44	7.68	10.29	9.54	13.1
672	Csa-miR395d-3p$	Csa6G510860	Ferredoxin-fold anticodon-binding domain-containing protein 1; contains IPR019446 (Domain of unknown function DUF2431)	5.73	2.78	7.28	9.18	8.62	4.59	4.39	2.72	4.08	9.05	10.22	13.07
673	Csa-miR395d-3p$	Csa3G872160	Gibberellin-regulated protein 1, putative; contains IPR003854 (Gibberellin regulated protein)	0	0	0	0	0.3	0	0	0.29	0.58	0.14	0	0.66
674	Csa-miR395d-3p$	Csa5G497010	Putative uncharacterized protein OSJNAb0022I16.3	3.17	2.48	4.46	2.29	2.25	3.18	2.27	2.56	3.31	2.19	2.35	1.12
675	Csa-miR395d-3p$	Csa7G447980	Putative nucleolar protein 9; contains IPR016024 (Armadillo-type fold)	17.94	9.86	16.65	21.73	23.24	9.32	15.31	11.52	9.16	13.44	9.93	13.41
676	Csa-miR395d-3p$	Csa6G135980	Ribosomal RNA large subunit methyltransferase I; contains IPR015947 (PUA-like domain), IPR019614 (S-adenosylmethionine-dependent methyltransferase)	5.66	9.24	5.9	10.26	14.32	8.83	10.47	8.52	10.55	13.77	7.7	11.89
677	Csa-miR398b-3p$	Csa4G372100	Unknown protein	0	0.37	0	0	0	0	0	0	0	0	0	0
678	Csa-miR398b-3p$	Csa1G526840	UDP-glycosyltransferase 1; contains IPR002213 (UDP-glucuronosyl/UDP-glucosyltransferase)	4.75	6.96	5.94	22.11	23.18	12.15	12.67	15.37	29.85	47.84	56.45	45.25
679	Csa-miR398b-3p$	Csa6G087920	Alcohol dehydrogenase, putative; contains IPR002085 (Alcohol dehydrogenase superfamily, zinc-type), IPR011032 (GroES-like), IPR016040 (NAD(P)-binding domain)	64.53	89.5	69.02	75.83	90.11	90.9	90.34	105.94	96.9	111.7	94.04	124.57
680	Csa-miR398b-3p$	Csa6G000680	Pentatricopeptide repeat-containing protein, putative; contains IPR002885 (Pentatricopeptide repeat)	4.24	5.92	3.31	3.88	5.56	2.28	3.74	3.22	2.9	3.77	2.38	4.82
681	Csa-miR398b-3p$	Csa6G135970	Cell cycle control protein; contains IPR005045 (Protein of unknown function DUF284, transmembrane eukaryotic)	263.16	224.96	311.68	187.28	189.32	229	226.9	235.8	209.43	226.27	221.36	216.53
682	Csa-miR398c$	Csa7G037660	Translation initiation factor 1A; contains IPR001253 (Translation initiation factor 1A (eIF-1A))	50.56	36.43	51.62	30.89	36.79	31.42	41.4	51.4	28.74	39.53	55.49	34.96
683	Csa-miR398c$	Csa2G030010	DNA polymerase; contains IPR006172 (DNA-directed DNA polymerase, family B), IPR023211 (DNA polymerase, palm domain), IPR025687 (C4-type zinc-finger of DNA polymerase delta)	3.2	1.73	2.71	2.5	1.55	1.7	2.13	1.01	1.76	1.97	2.25	1.9
