# Supplementary material for: Identification of MicroRNAs and Their Targets That Respond to Powdery Mildew Infection in Cucumber by Small RNA and Degradome Sequencing
Source: Front Genet. 2020 Mar 26;11:246. doi: 10.3389/fgene.2020.00246 (PMC7113371; doi:10.3389/fgene.2020.00246)
Supplement: Supplementary file 4 [file Table_4.XLSX]

## Sheet: Sheet1
Table S4 Target genes detected in the four sequencing libraries by degradome sequencing analysis. ID, PM-inoculated D8 leaves; NID, non-inoculated D8 control leaves; IS, PM-inoculated SSSL508-28 leaves; NIS, non-inoculated SSSL508-28 control leaves.
Library	miRNA	Target	AlignmentScore	AlignmentRange	CleavageSite	Category	P-value
IS	Csa-miR156l-5p	Csa1G633390	4.5	325-344	335	0	0.021145
IS	Csa-miR156e	Csa1G633390	5	325-344	335	0	0.0300697
IS	Csa-miR156k	Csa1G633390	5	325-344	335	0	0.0275988
IS	Csa-miR166a-3p	Csa6G141360	3	563-583	574	0	0.0181519
IS	Csa-miR166j	Csa6G141360	3	563-583	574	0	0.0181519
IS	Csa-miR166c	Csa6G141360	2	564-583	574	0	0.0221406
IS	Csa-miR166g	Csa6G141360	2	564-583	574	0	0.0221406
IS	Csa-miR166i	Csa6G141360	2.5	564-583	574	0	0.0201483
IS	Csa-miR166d	Csa6G141360	2	563-583	574	0	0.0111323
IS	Csa-miR166f	Csa6G141360	3	562-583	574	0	0.00911749
IS	Csa-miR166h	Csa6G141360	4	562-583	574	0	0.0141468
IS	Csa-miR166k	Csa6G141360	1	565-583	574	0	0.0261132
IS	Csa-miR160a-5p	Csa6G405890	1	1323-1343	1334	0	0.013143
IS	Csa-miR160f	Csa6G405890	0	1324-1343	1334	0	0.0151496
IS	Csa-miR160h	Csa6G405890	2.5	1321-1343	1334	0	0.0101254
IS	Csa-miR160d	Csa6G405890	2	1323-1343	1334	0	0.0111323
IS	Csa-miR396c	Csa3G651860	3.5	336-357	347	0	0.0161514
IS	Csa-miR396e	Csa3G651860	3.5	336-357	347	0	0.0161514
IS	Csa-miR396j	Csa3G651860	0.5	336-356	347	0	0.0280935
IS	Csa-miR396f	Csa3G651860	3	337-357	347	0	0.0491284
IS	Csa-miR166a-3p	Csa1G538230	3	566-586	577	0	0.0181519
IS	Csa-miR166j	Csa1G538230	3	566-586	577	0	0.0181519
IS	Csa-miR166c	Csa1G538230	2	567-586	577	0	0.0221406
IS	Csa-miR166g	Csa1G538230	2	567-586	577	0	0.0221406
IS	Csa-miR166i	Csa1G538230	2.5	567-586	577	0	0.0201483
IS	Csa-miR166d	Csa1G538230	2.5	566-586	577	0	0.0101254
IS	Csa-miR166f	Csa1G538230	2.5	565-586	577	0	0.0151496
IS	Csa-miR166h	Csa1G538230	4	565-586	577	0	0.0141468
IS	Csa-miR166k	Csa1G538230	1	568-586	577	0	0.0261132
IS	Csa-miR160a-5p	Csa6G141390	1	1335-1355	1346	0	0.013143
IS	Csa-miR160f	Csa6G141390	0	1336-1355	1346	0	0.0151496
IS	Csa-miR160h	Csa6G141390	2.5	1332-1355	1346	0	0.0101254
IS	Csa-miR160d	Csa6G141390	2	1335-1355	1346	0	0.0111323
IS	Csa-miR159a	Csa6G105150	3.5	109-129	120	0	0.00810856
IS	Csa-miR159b	Csa6G105150	5	109-129	120	0	0.0275988
IS	Csa-miR172b-5p	Csa1G039150	4.5	253-272	263	0	0.0447637
IS	Csa_novel-74	Csa6G450960	5	364-386	376	0	0.0226381
IS	Csa-miR858a	Csa3G182040	3	335-355	346	0	0.00911749
IS	Csa-miR171a-3p	Csa6G109640	0	1227-1247	1238	0	0.0151496
IS	Csa--miR171i	Csa6G109640	1	1227-1247	1238	0	0.013143
IS	Csa--miR171g	Csa6G109640	0.5	1226-1247	1238	0	0.0141468
IS	Csa--miR171h	Csa6G109640	0.5	1227-1247	1238	0	0.0141468
IS	Csa-miR171j	Csa6G109640	1	1228-1247	1238	0	0.013143
IS	Csa--miR171f-3p	Csa6G109640	0	1228-1247	1238	0	0.0151496
IS	Csa-miR171a-3p	Csa3G020600	0	1284-1304	1295	0	0.0151496
IS	Csa--miR171i	Csa3G020600	1	1284-1304	1295	0	0.013143
IS	Csa--miR171g	Csa3G020600	0.5	1283-1304	1295	0	0.0141468
IS	Csa--miR171h	Csa3G020600	0.5	1284-1304	1295	0	0.0141468
IS	Csa-miR171j	Csa3G020600	1	1285-1304	1295	0	0.013143
IS	Csa--miR171f-3p	Csa3G020600	0	1285-1304	1295	0	0.0151496
IS	Csa-miR167g-5p	Csa5G315370	5	2106-2127	2117	0	0.0226381
IS	Csa-miR167a-5p	Csa5G315370	4	2106-2127	2117	0	0.010629
IS	Csa-miR167i	Csa5G315370	2	2106-2126	2117	0	0.00558172
IS	Csa-miR167c	Csa5G315370	4.5	2106-2127	2117	0	0.0181519
IS	Csa-miR167e	Csa5G315370	5	2105-2127	2117	0	0.0126407
IS	Csa-miR167d	Csa5G315370	4	2107-2127	2117	0	0.0176521
IS	Csa-miR172a-3p	Csa6G296960	2	1316-1336	1327	0	0.0111323
IS	Csa-miR172f-3p	Csa6G296960	1	1316-1336	1327	0	0.00659323
IS	Csa-miR172g	Csa6G296960	2.5	1316-1336	1327	0	0.0101254
IS	Csa-miR172d-3p	Csa6G296960	1	1317-1336	1327	0	0.013143
IS	Csa-miR172i	Csa6G296960	1	1316-1336	1327	0	0.00659323
IS	Csa-miR172c-3p	Csa6G296960	1	1318-1336	1327	0	0.013143
IS	Csa-miR159a	Csa6G046470	3.5	335-355	346	0	0.00810856
IS	Csa-miR159b	Csa6G046470	3	335-355	346	0	0.00911749
IS	Csa-miR319f	Csa6G046470	2	336-355	346	0	0.00558172
IS	Csa-miR319h	Csa6G046470	4	335-355	346	0	0.0141468
IS	Csa-miR319b	Csa6G046470	3	336-355	346	0	0.00456919
IS	Csa-miR319c	Csa6G046470	4	335-355	346	0	0.0070986
IS	Csa-miR166j	Csa1G164660	5	1081-1102	1093	0	0.0126407
IS	Csa-miR166c	Csa1G164660	5	1082-1102	1093	0	0.0226381
IS	Csa-miR166k	Csa1G164660	5	1083-1102	1093	0	0.0275988
IS	Csa-miR159a	Csa4G022940	1.5	100-120	111	1	0.0173967
IS	Csa-miR159b	Csa4G022940	3	100-120	111	1	0.0130761
IS	Csa-miR319f	Csa4G022940	4	101-120	111	1	0.0202666
IS	Csa-miR319h	Csa4G022940	5	100-120	111	1	0.0216984
IS	Csa-miR319b	Csa4G022940	4	101-120	111	1	0.0202666
IS	Csa-miR319c	Csa4G022940	5	100-120	111	1	0.0109087
IS	Csa-miR319e	Csa4G088720	3	1045-1064	1055	0	0.00911749
IS	Csa-miR319j-3p	Csa4G088720	3.5	1044-1064	1055	0	0.0121381
IS	Csa-miR319k	Csa4G088720	4	1045-1064	1055	0	0.021145
IS	Csa-miR319d	Csa4G088720	3	1045-1064	1055	0	0.0181519
IS	Csa-miR319g	Csa4G088720	4.5	1043-1064	1055	0	0.00911749
IS	Csa-miR319i	Csa4G088720	3	1046-1064	1055	0	0.0226381
IS	Csa-miR393b-5p	Csa3G597350	2	1501-1522	1513	0	0.00558172
IS	Csa-miR393a	Csa3G597350	2	1502-1522	1513	0	0.00558172
IS	Csa-miR2950	Csa4G650190	2.5	168-188	179	0	0.00507558
IS	Csa-miR166a-3p	Csa6G525430	3	569-589	580	0	0.0181519
IS	Csa-miR166j	Csa6G525430	3	569-589	580	0	0.0181519
IS	Csa-miR166c	Csa6G525430	2	570-589	580	0	0.0221406
IS	Csa-miR166g	Csa6G525430	2	570-589	580	0	0.0221406
IS	Csa-miR166i	Csa6G525430	2.5	570-589	580	0	0.0201483
IS	Csa-miR166d	Csa6G525430	2.5	569-589	580	0	0.0101254
IS	Csa-miR166f	Csa6G525430	2.5	568-589	580	0	0.0151496
IS	Csa-miR166h	Csa6G525430	4	568-589	580	0	0.0141468
IS	Csa-miR166k	Csa6G525430	1	571-589	580	0	0.0261132
IS	Csa-miR160a-5p	Csa2G315390	0.5	1275-1295	1286	0	0.0141468
IS	Csa-miR160f	Csa2G315390	0.5	1276-1295	1286	0	0.0141468
IS	Csa-miR160h	Csa2G315390	2	1273-1295	1286	0	0.0111323
IS	Csa-miR160d	Csa2G315390	0	1275-1295	1286	0	0.0151496
IS	Csa-miR167g-5p	Csa1G536820	4.5	2430-2451	2441	0	0.00911749
IS	Csa-miR167a-5p	Csa1G536820	5	2430-2451	2441	0	0.0201483
IS	Csa-miR167i	Csa1G536820	3	2430-2450	2441	0	0.0181519
IS	Csa-miR167f-5p	Csa1G536820	5	2429-2451	2441	0	0.0101254
IS	Csa-miR167c	Csa1G536820	5	2430-2451	2441	0	0.0226381
IS	Csa-miR167e	Csa1G536820	5	2429-2451	2441	0	0.0126407
IS	Csa-miR167d	Csa1G536820	4	2431-2451	2441	0	0.0176521
IS	Csa-miR167h	Csa1G536820	4.5	2429-2451	2441	0	0.0060876
IS	Csa-miR396c	Csa6G496380	3.5	780-801	791	0	0.0161514
IS	Csa-miR396e	Csa6G496380	3.5	780-801	791	0	0.0161514
IS	Csa-miR396j	Csa6G496380	0.5	780-800	791	0	0.0280935
IS	Csa-miR396f	Csa6G496380	3	781-801	791	0	0.0491284
IS	Csa-miR172a-3p	Csa5G175970	2	1226-1246	1237	0	0.0111323
IS	Csa-miR172f-3p	Csa5G175970	1.5	1226-1246	1237	0	0.0060876
IS	Csa-miR172g	Csa5G175970	2.5	1226-1246	1237	0	0.0101254
IS	Csa-miR172d-3p	Csa5G175970	1	1227-1246	1237	0	0.013143
IS	Csa-miR172i	Csa5G175970	0	1226-1246	1237	0	0.00760371
IS	Csa-miR172c-3p	Csa5G175970	1	1228-1246	1237	0	0.013143
IS	Csa-miR164a-5p	Csa3G824990	2	644-664	655	0	0.0166519
IS	Csa-miR164f-5p	Csa3G824990	3	644-664	655	0	0.00911749
IS	Csa-miR164e-5p	Csa3G824990	2	643-664	655	0	0.00558172
IS	Csa-miR164b	Csa3G824990	5	644-664	655	0	0.0151496
IS	Csa-miR164c	Csa3G824990	2	645-664	655	0	0.0166519
IS	Csa-miR164d	Csa3G824990	3.5	644-664	655	0	0.00810856
IS	Csa-miR393b-5p	Csa7G393970	2.5	1513-1534	1525	0	0.00507558
IS	Csa-miR393a	Csa7G393970	1	1515-1534	1525	0	0.00659323
IS	Csa-miR319e	Csa6G156050	2	712-731	722	0	0.00558172
IS	Csa-miR319j-3p	Csa6G156050	2.5	712-731	722	0	0.00507558
IS	Csa-miR319k	Csa6G156050	2	713-731	722	0	0.00558172
IS	Csa-miR319d	Csa6G156050	2.5	713-731	722	0	0.0101254
IS	Csa-miR319g	Csa6G156050	2.5	711-731	722	0	0.00507558
IS	Csa-miR319i	Csa6G156050	2	714-731	722	0	0.0111323
IS	Csa-miR171c-3p	Csa4G043840	2.5	570-590	581	0	0.00507558
IS	Csa--miR171d	Csa4G043840	4	571-590	581	0	0.010629
IS	Csa-miR171k-3p	Csa4G043840	5	570-590	581	0	0.00760371
IS	Csa-miR171b-3p	Csa4G043840	2	571-590	581	0	0.0221406
IS	Csa-miR396c	Csa2G432230	3	384-405	395	0	0.0181519
IS	Csa-miR396e	Csa2G432230	3	384-405	395	0	0.0181519
IS	Csa-miR396j	Csa2G432230	0	384-404	395	0	0.0226381
IS	Csa-miR396f	Csa2G432230	3	385-405	395	0	0.0491284
IS	Csa-miR398d	Csa3G038120	5	727-746	737	0	0.0275988
IS	Csa-miR167f-5p	Csa1G702010	4.5	108-129	120	0	0.00304845
IS	Csa-miR167c	Csa1G702010	4.5	109-129	120	0	0.0181519
IS	Csa-miR167d	Csa1G702010	4.5	110-129	120	0	0.021145
IS	Csa-miR408b	Csa3G215590	2	43579	15	0	0.0111323
IS	Csa-miR408d	Csa3G215590	1.5	43609	15	0	0.0121381
IS	Csa-miR408a	Csa3G215590	3	43548	15	0	0.00911749
IS	Csa-miR156m-5p	Csa3G809420	1	800-819	810	0	0.0452497
IS	Csa-miR157d-5p	Csa3G809420	2	800-819	810	0	0.0384238
IS	Csa-miR156d	Csa3G809420	0	799-819	810	0	0.0447637
IS	Csa-miR156a	Csa3G809420	1	799-819	810	0	0.038913
IS	Csa-miR156g	Csa3G809420	0.5	800-819	810	0	0.0486444
IS	Csa-miR156b	Csa3G809420	0.5	801-819	810	0	0.0486444
IS	Csa_novel-8	Csa2G296100	5	837-859	850	1	0.0252687
IS	Csa-miR2111a-5p	Csa3G586950	1	162-182	173	0	0.00659323
IS	Csa-miR164a-5p	Csa3G523580	2	647-667	658	0	0.0166519
IS	Csa-miR164f-5p	Csa3G523580	1	647-667	658	0	0.00659323
IS	Csa-miR164e-5p	Csa3G523580	3	646-667	658	0	0.013645
IS	Csa-miR164b	Csa3G523580	2	647-667	658	0	0.00558172
IS	Csa-miR164c	Csa3G523580	1	648-667	658	0	0.013143
IS	Csa-miR164d	Csa3G523580	3	647-667	658	0	0.00911749
IS	Csa-miR167g-5p	Csa6G524670	4.5	2478-2499	2489	0	0.00911749
IS	Csa-miR167a-5p	Csa6G524670	5	2478-2499	2489	0	0.0201483
IS	Csa-miR167i	Csa6G524670	3	2478-2498	2489	0	0.0181519
IS	Csa-miR167f-5p	Csa6G524670	5	2477-2499	2489	0	0.0101254
IS	Csa-miR167c	Csa6G524670	5	2478-2499	2489	0	0.0226381
IS	Csa-miR167e	Csa6G524670	5	2477-2499	2489	0	0.0126407
IS	Csa-miR167d	Csa6G524670	4	2479-2499	2489	0	0.0176521
IS	Csa-miR167h	Csa6G524670	4.5	2477-2499	2489	0	0.0060876
IS	Csa-miR166a-3p	Csa3G895630	3	563-583	574	0	0.0181519
IS	Csa-miR166j	Csa3G895630	3	563-583	574	0	0.0181519
IS	Csa-miR166c	Csa3G895630	2	564-583	574	0	0.0221406
IS	Csa-miR166g	Csa3G895630	2	564-583	574	0	0.0221406
IS	Csa-miR166i	Csa3G895630	2.5	564-583	574	0	0.0201483
IS	Csa-miR166d	Csa3G895630	2	563-583	574	0	0.0111323
IS	Csa-miR166f	Csa3G895630	3	562-583	574	0	0.00911749
IS	Csa-miR166h	Csa3G895630	4	562-583	574	0	0.0141468
IS	Csa-miR166k	Csa3G895630	1	565-583	574	0	0.0261132
IS	Csa-miR164a-5p	Csa1G038340	2	632-652	643	0	0.0166519
IS	Csa-miR164f-5p	Csa1G038340	2	632-652	643	0	0.0111323
IS	Csa-miR164e-5p	Csa1G038340	3	631-652	643	0	0.013645
IS	Csa-miR164b	Csa1G038340	4	632-652	643	0	0.0070986
IS	Csa-miR164c	Csa1G038340	1	633-652	643	0	0.013143
IS	Csa-miR164d	Csa1G038340	0	632-652	643	0	0.00760371
IS	Csa-miR398c	Csa2G030010	4	1685-1704	1695	0	0.00355562
IS	Csa_novel-74	Csa3G127040	4.5	601-622	613	0	0.0121381
IS	Csa-miR159b	Csa2G123040	5	143-163	154	0	0.0275988
IS	Csa-miR156m-5p	Csa1G051590	1	650-669	660	0	0.0452497
IS	Csa-miR157d-5p	Csa1G051590	2	650-669	660	0	0.0384238
IS	Csa-miR156d	Csa1G051590	0	649-669	660	0	0.0447637
IS	Csa-miR156a	Csa1G051590	1	649-669	660	0	0.038913
IS	Csa-miR156g	Csa1G051590	0.5	650-669	660	0	0.0486444
IS	Csa-miR156b	Csa1G051590	0.5	651-669	660	0	0.0486444
IS	Csa-miR394	Csa6G087700	1	1149-1168	1159	0	0.00659323
IS	Csa-miR156m-5p	Csa1G039890	1	1244-1263	1254	0	0.0452497
IS	Csa-miR157d-5p	Csa1G039890	2	1244-1263	1254	0	0.0384238
IS	Csa-miR156d	Csa1G039890	0	1243-1263	1254	0	0.0447637
IS	Csa-miR156a	Csa1G039890	1	1243-1263	1254	0	0.038913
IS	Csa-miR156g	Csa1G039890	0.5	1244-1263	1254	0	0.0486444
IS	Csa-miR156b	Csa1G039890	0.5	1245-1263	1254	0	0.0486444
IS	Csa-miR156m-5p	Csa6G094760	1	752-771	762	0	0.0452497
IS	Csa-miR157d-5p	Csa6G094760	2	752-771	762	0	0.0384238
IS	Csa-miR156d	Csa6G094760	0	751-771	762	0	0.0447637
IS	Csa-miR156a	Csa6G094760	1	751-771	762	0	0.038913
IS	Csa-miR156g	Csa6G094760	0.5	752-771	762	0	0.0486444
IS	Csa-miR156b	Csa6G094760	0.5	753-771	762	0	0.0486444
IS	Csa-miR396c	Csa3G124990	4	570-591	581	0	0.0349926
IS	Csa-miR396b-5p	Csa3G124990	3.5	570-591	581	0	0.0161514
IS	Csa-miR396e	Csa3G124990	4	570-591	581	0	0.0141468
IS	Csa-miR396j	Csa3G124990	1	570-590	581	0	0.00659323
IS	Csa-miR396f	Csa3G124990	3	571-591	581	0	0.0491284
IS	Csa-miR156m-5p	Csa1G015680	1	1223-1242	1233	0	0.0452497
IS	Csa-miR157d-5p	Csa1G015680	2	1223-1242	1233	0	0.0384238
IS	Csa-miR156d	Csa1G015680	0	1222-1242	1233	0	0.0447637
IS	Csa-miR156a	Csa1G015680	1	1222-1242	1233	0	0.038913
IS	Csa-miR156g	Csa1G015680	0.5	1223-1242	1233	0	0.0486444
IS	Csa-miR156b	Csa1G015680	0.5	1224-1242	1233	0	0.0486444
IS	Csa-miR396c	Csa2G354030	3.5	903-924	914	0	0.0161514
IS	Csa-miR396e	Csa2G354030	3.5	903-924	914	0	0.0161514
IS	Csa-miR396j	Csa2G354030	0.5	903-923	914	0	0.0280935
IS	Csa-miR396f	Csa2G354030	3	904-924	914	0	0.0491284
IS	Csa-miR858a	Csa5G425400	3.5	290-310	301	0	0.00810856
IS	Csa_novel-121	Csa1G023050	5	607-630	621	3	0.0334166
IS	Csa-miR159a	Csa7G043580	1.5	881-901	892	0	0.0121381
IS	Csa-miR159b	Csa7G043580	3.5	881-901	892	0	0.00810856
IS	Csa-miR319f	Csa7G043580	4.5	882-901	892	0	0.00911749
IS	Csa-miR319b	Csa7G043580	4.5	882-901	892	0	0.0271039
IS	Csa-miR156m-5p	Csa3G117960	1	620-639	630	0	0.0452497
IS	Csa-miR157d-5p	Csa3G117960	2	620-639	630	0	0.0384238
IS	Csa-miR156d	Csa3G117960	1	619-639	630	0	0.00659323
IS	Csa-miR156a	Csa3G117960	2	619-639	630	0	0.00558172
IS	Csa-miR156g	Csa3G117960	0.5	620-639	630	0	0.0486444
IS	Csa-miR156b	Csa3G117960	0.5	621-639	630	0	0.0486444
IS	Csa-miR159b	Csa2G006850	5	927-947	938	0	0.0275988
IS	Csa-miR319f	Csa2G006850	4	928-947	938	0	0.0141468
IS	Csa-miR319h	Csa2G006850	4	927-947	938	0	0.0141468
IS	Csa-miR319b	Csa2G006850	4	928-947	938	0	0.0141468
IS	Csa-miR319c	Csa2G006850	5	927-947	938	0	0.00760371
IS	Csa-miR159a	Csa4G628340	3	707-727	718	0	0.013645
IS	Csa-miR172a-3p	Csa6G491020	3	1523-1543	1534	0	0.0271039
IS	Csa-miR172f-3p	Csa6G491020	2	1523-1543	1534	0	0.0221406
IS	Csa-miR172g	Csa6G491020	3	1523-1543	1534	0	0.00456919
IS	Csa-miR172d-3p	Csa6G491020	2	1524-1543	1534	0	0.0221406
IS	Csa-miR172i	Csa6G491020	2	1523-1543	1534	0	0.0221406
IS	Csa-miR172c-3p	Csa6G491020	2	1525-1543	1534	0	0.0221406
IS	Csa-miR156h	Csa3G567830	2	776-795	786	0	0.00558172
IS	Csa-miR156m-5p	Csa3G567830	3	776-795	786	0	0.00456919
IS	Csa-miR157d-5p	Csa3G567830	0	776-795	786	0	0.00760371
IS	Csa-miR156d	Csa3G567830	2	775-795	786	0	0.00558172
IS	Csa-miR156a	Csa3G567830	3	775-795	786	0	0.00456919
IS	Csa-miR156g	Csa3G567830	2.5	776-795	786	0	0.00507558
IS	Csa-miR156b	Csa3G567830	2.5	777-795	786	0	0.0101254
IS	Csa-miR160a-5p	Csa6G445210	0.5	1350-1370	1361	0	0.0141468
IS	Csa-miR160f	Csa6G445210	0.5	1351-1370	1361	0	0.0141468
IS	Csa-miR160h	Csa6G445210	2	1348-1370	1361	0	0.0111323
IS	Csa-miR160d	Csa6G445210	0	1350-1370	1361	0	0.0151496
IS	Csa_novel-106	Csa4G500830	1.5	37-57	48	0	0.0060876
IS	Csa_novel-107	Csa4G500830	4	37-57	48	0	0.00355562
NIS	Csa-miR408c-3p	Csa3G215590	2.5	43610	16	0	0.0106674
NIS	Csa-miR156m-5p	Csa3G117960	1	620-639	630	0	0.0476261
NIS	Csa-miR157d-5p	Csa3G117960	2	620-639	630	0	0.0404494
NIS	Csa-miR156d	Csa3G117960	1	619-639	630	0	0.00694684
NIS	Csa-miR156a	Csa3G117960	2	619-639	630	0	0.00588125
NIS	Csa-miR159a	Csa4G628340	3	707-727	718	0	0.0143741
NIS	Csa-miR164a-5p	Csa3G824990	2	644-664	655	0	0.0175402
NIS	Csa-miR164f-5p	Csa3G824990	3	644-664	655	0	0.00960583
NIS	Csa-miR164e-5p	Csa3G824990	2	643-664	655	0	0.00588125
NIS	Csa-miR164b	Csa3G824990	5	644-664	655	0	0.0159584
NIS	Csa-miR164c	Csa3G824990	2	645-664	655	0	0.0175402
NIS	Csa-miR164d	Csa3G824990	3.5	644-664	655	0	0.00854309
NIS	Csa-miR167f-5p	Csa1G702010	4.5	108-129	120	0	0.00321225
NIS	Csa-miR167c	Csa1G702010	4.5	109-129	120	0	0.0191194
NIS	Csa-miR167d	Csa1G702010	4.5	110-129	120	0	0.0222702
NIS	Csa_novel-106	Csa4G500830	1.5	37-57	48	0	0.00641419
NIS	Csa_novel-107	Csa4G500830	4	37-57	48	0	0.00374662
NIS	Csa-miR156l-5p	Csa3G567830	1	776-796	787	0	0.00694684
NIS	Csa-miR156c	Csa3G567830	3	776-796	787	0	0.00481451
NIS	Csa-miR156p	Csa3G567830	4	776-796	787	0	0.0111978
NIS	Csa-miR156e	Csa3G567830	1.5	776-796	787	0	0.00641419
NIS	Csa-miR156k	Csa3G567830	4	776-796	787	0	0.00747921
NIS	Csa-miR156i	Csa3G567830	1	778-796	787	0	0.00694684
NIS	Csa-miR156f	Csa3G567830	4	777-796	787	0	0.0185933
NIS	Csa-miR164a-5p	Csa1G038340	2	632-652	643	0	0.0175402
NIS	Csa-miR164f-5p	Csa1G038340	2	632-652	643	0	0.0117279
NIS	Csa-miR164e-5p	Csa1G038340	3	631-652	643	0	0.0143741
NIS	Csa-miR164b	Csa1G038340	4	632-652	643	0	0.00747921
NIS	Csa-miR164c	Csa1G038340	1	633-652	643	0	0.0138454
NIS	Csa-miR164d	Csa1G038340	0	632-652	643	0	0.00801129
NIS	Csa-miR164a-5p	Csa3G523580	2	647-667	658	0	0.0175402
NIS	Csa-miR164f-5p	Csa3G523580	1	647-667	658	0	0.00694684
NIS	Csa-miR164e-5p	Csa3G523580	3	646-667	658	0	0.0143741
NIS	Csa-miR164b	Csa3G523580	2	647-667	658	0	0.00588125
NIS	Csa-miR164c	Csa3G523580	1	648-667	658	0	0.0138454
NIS	Csa-miR164d	Csa3G523580	3	647-667	658	0	0.00960583
NIS	Csa-miR160a-5p	Csa6G141390	1	1335-1355	1346	0	0.0138454
NIS	Csa-miR160f	Csa6G141390	0	1336-1355	1346	0	0.0159584
NIS	Csa-miR160h	Csa6G141390	2.5	1332-1355	1346	0	0.0106674
NIS	Csa-miR160d	Csa6G141390	2	1335-1355	1346	0	0.0117279
NIS	Csa-miR396c	Csa2G432230	3	384-405	395	0	0.0191194
NIS	Csa-miR396e	Csa2G432230	3	384-405	395	0	0.0191194
NIS	Csa-miR396j	Csa2G432230	0	384-404	395	0	0.0238419
NIS	Csa-miR167g-5p	Csa5G315370	5	2106-2127	2117	0	0.0238419
NIS	Csa-miR167a-5p	Csa5G315370	4	2106-2127	2117	0	0.0111978
NIS	Csa-miR167i	Csa5G315370	2	2106-2126	2117	0	0.00588125
NIS	Csa-miR167c	Csa5G315370	4.5	2106-2127	2117	0	0.0191194
NIS	Csa-miR167e	Csa5G315370	5	2105-2127	2117	0	0.0133165
NIS	Csa-miR167d	Csa5G315370	4	2107-2127	2117	0	0.0185933
NIS	Csa-miR159a	Csa4G083490	3	297-317	308	0	0.0143741
NIS	Csa-miR159b	Csa4G083490	4.5	297-317	308	0	0.0191194
NIS	Csa-miR319b	Csa4G083490	4.5	298-317	308	0	0.0285416
NIS	Csa-miR156m-5p	Csa1G015680	1	1223-1242	1233	0	0.0476261
NIS	Csa-miR157d-5p	Csa1G015680	2	1223-1242	1233	0	0.0404494
NIS	Csa-miR156d	Csa1G015680	0	1222-1242	1233	0	0.0471153
NIS	Csa-miR156a	Csa1G015680	1	1222-1242	1233	0	0.0409638
NIS	Csa-miR396c	Csa6G496380	3.5	780-801	791	0	0.0170132
NIS	Csa-miR396e	Csa6G496380	3.5	780-801	791	0	0.0170132
NIS	Csa-miR396j	Csa6G496380	0.5	780-800	791	0	0.0295829
NIS	Csa-miR396c	Csa3G651860	3.5	336-357	347	0	0.0170132
NIS	Csa-miR396e	Csa3G651860	3.5	336-357	347	0	0.0170132
NIS	Csa-miR396j	Csa3G651860	0.5	336-356	347	0	0.0295829
NIS	Csa-miR394	Csa6G087700	1	1149-1168	1159	0	0.00694684
NIS	Csa-miR2111a-5p	Csa3G586950	1	162-182	173	0	0.00694684
NIS	Csa-miR160a-5p	Csa6G405890	1	1323-1343	1334	0	0.0138454
NIS	Csa-miR160f	Csa6G405890	0	1324-1343	1334	0	0.0159584
NIS	Csa-miR160h	Csa6G405890	2.5	1321-1343	1334	0	0.0106674
NIS	Csa-miR160d	Csa6G405890	2	1323-1343	1334	0	0.0117279
NIS	Csa_novel-74	Csa3G127040	4.5	601-622	613	0	0.0127872
NIS	Csa-miR396c	Csa3G124990	4	570-591	581	0	0.0368408
NIS	Csa-miR396b-5p	Csa3G124990	3.5	570-591	581	0	0.0170132
NIS	Csa-miR396e	Csa3G124990	4	570-591	581	0	0.0149025
NIS	Csa-miR396j	Csa3G124990	1	570-590	581	0	0.00694684
NIS	Csa-miR858a	Csa3G182040	3	335-355	346	0	0.00960583
NIS	Csa-miR393b-5p	Csa7G393970	2.5	1513-1534	1525	0	0.00534802
NIS	Csa-miR393a	Csa7G393970	1	1515-1534	1525	0	0.00694684
NIS	Csa-miR159a	Csa7G043580	1.5	881-901	892	0	0.0127872
NIS	Csa-miR159b	Csa7G043580	3.5	881-901	892	0	0.00854309
NIS	Csa-miR319f	Csa7G043580	4.5	882-901	892	0	0.00960583
NIS	Csa-miR319b	Csa7G043580	4.5	882-901	892	0	0.0285416
NIS	Csa-miR171a-3p	Csa6G109640	0	1227-1247	1238	1	0.0121437
NIS	Csa--miR171i	Csa6G109640	1	1227-1247	1238	1	0.0105331
NIS	Csa--miR171g	Csa6G109640	0.5	1226-1247	1238	1	0.0113387
NIS	Csa--miR171h	Csa6G109640	0.5	1227-1247	1238	1	0.0113387
NIS	Csa-miR171j	Csa6G109640	1	1228-1247	1238	1	0.0105331
NIS	Csa--miR171f-3p	Csa6G109640	0	1228-1247	1238	1	0.0121437
NIS	Csa-miR160a-5p	Csa6G445210	0.5	1350-1370	1361	0	0.0149025
NIS	Csa-miR160f	Csa6G445210	0.5	1351-1370	1361	0	0.0149025
NIS	Csa-miR160h	Csa6G445210	2	1348-1370	1361	0	0.0117279
NIS	Csa-miR160d	Csa6G445210	0	1350-1370	1361	0	0.0159584
NIS	Csa-miR167g-5p	Csa1G536820	4.5	2430-2451	2441	0	0.00960583
NIS	Csa-miR167a-5p	Csa1G536820	5	2430-2451	2441	0	0.0212211
NIS	Csa-miR167i	Csa1G536820	3	2430-2450	2441	0	0.0191194
NIS	Csa-miR167f-5p	Csa1G536820	5	2429-2451	2441	0	0.0106674
NIS	Csa-miR167c	Csa1G536820	5	2430-2451	2441	0	0.0238419
NIS	Csa-miR167e	Csa1G536820	5	2429-2451	2441	0	0.0133165
NIS	Csa-miR167d	Csa1G536820	4	2431-2451	2441	0	0.0185933
NIS	Csa-miR167h	Csa1G536820	4.5	2429-2451	2441	0	0.00641419
NIS	Csa-miR319e	Csa4G088720	3	1045-1064	1055	0	0.00960583
NIS	Csa-miR319j-3p	Csa4G088720	3.5	1044-1064	1055	0	0.0127872
NIS	Csa-miR319k	Csa4G088720	4	1045-1064	1055	0	0.0222702
NIS	Csa-miR319d	Csa4G088720	3	1045-1064	1055	0	0.0191194
NIS	Csa-miR319g	Csa4G088720	4.5	1043-1064	1055	0	0.00960583
NIS	Csa-miR319i	Csa4G088720	3	1046-1064	1055	0	0.0238419
NIS	Csa-miR156m-5p	Csa1G039890	1	1244-1263	1254	0	0.0476261
NIS	Csa-miR157d-5p	Csa1G039890	2	1244-1263	1254	0	0.0404494
NIS	Csa-miR156d	Csa1G039890	0	1243-1263	1254	0	0.0471153
NIS	Csa-miR156a	Csa1G039890	1	1243-1263	1254	0	0.0409638
NIS	Csa-miR156l-5p	Csa3G809420	2	800-820	811	0	0.0117279
NIS	Csa-miR156c	Csa3G809420	0	800-820	811	0	0.0159584
NIS	Csa-miR156p	Csa3G809420	2	800-820	811	0	0.0404494
NIS	Csa-miR156e	Csa3G809420	2.5	800-820	811	0	0.0106674
NIS	Csa-miR156k	Csa3G809420	1	800-820	811	0	0.0138454
NIS	Csa-miR156i	Csa3G809420	2	802-820	811	0	0.0117279
NIS	Csa-miR156f	Csa3G809420	2	801-820	811	0	0.0404494
NIS	Csa-miR172a-3p	Csa5G175970	2	1226-1246	1237	0	0.0117279
NIS	Csa-miR172f-3p	Csa5G175970	1.5	1226-1246	1237	0	0.00641419
NIS	Csa-miR172g	Csa5G175970	2.5	1226-1246	1237	0	0.0106674
NIS	Csa-miR172d-3p	Csa5G175970	1	1227-1246	1237	0	0.0138454
NIS	Csa-miR172i	Csa5G175970	0	1226-1246	1237	0	0.00801129
NIS	Csa-miR172c-3p	Csa5G175970	1	1228-1246	1237	0	0.0138454
NIS	Csa-miR157d-3p	Csa6G452750	5	633-652	643	0	0.0419918
NIS	Csa-miR156r-3p	Csa6G452750	5	632-652	643	0	0.0212211
NIS	Csa-miR160a-5p	Csa2G315390	0.5	1275-1295	1286	0	0.0149025
NIS	Csa-miR160f	Csa2G315390	0.5	1276-1295	1286	0	0.0149025
NIS	Csa-miR160h	Csa2G315390	2	1273-1295	1286	0	0.0117279
NIS	Csa-miR160d	Csa2G315390	0	1275-1295	1286	0	0.0159584
NIS	Csa-miR398d	Csa3G038120	5	727-746	737	0	0.0290624
NIS	Csa-miR172a-3p	Csa6G296960	2	1316-1336	1327	0	0.0117279
NIS	Csa-miR172f-3p	Csa6G296960	1	1316-1336	1327	0	0.00694684
NIS	Csa-miR172g	Csa6G296960	2.5	1316-1336	1327	0	0.0106674
NIS	Csa-miR172d-3p	Csa6G296960	1	1317-1336	1327	0	0.0138454
NIS	Csa-miR172i	Csa6G296960	1	1316-1336	1327	0	0.00694684
NIS	Csa-miR172c-3p	Csa6G296960	1	1318-1336	1327	0	0.0138454
ID	Csa-miR156l-5p	Csa3G567830	1	776-796	787	0	0.0062302
ID	Csa-miR156c	Csa3G567830	3	776-796	787	0	0.00431736
ID	Csa-miR156p	Csa3G567830	4	776-796	787	0	0.0100449
ID	Csa-miR156e	Csa3G567830	1.5	776-796	787	0	0.00575234
ID	Csa-miR156k	Csa3G567830	4	776-796	787	0	0.00670784
ID	Csa-miR156i	Csa3G567830	1	778-796	787	0	0.0062302
ID	Csa-miR156f	Csa3G567830	4	777-796	787	0	0.0166853
ID	Csa-miR396c	Csa2G432230	3	384-405	395	0	0.0171579
ID	Csa-miR396b-5p	Csa2G432230	4	384-405	395	0	0.0492254
ID	Csa-miR396e	Csa2G432230	3	384-405	395	0	0.0171579
ID	Csa-miR396j	Csa2G432230	0	384-404	395	0	0.0214012
ID	Csa-miR396f	Csa2G432230	3	385-405	395	0	0.046479
ID	Csa-miR166a-3p	Csa6G141360	3	563-583	574	0	0.0171579
ID	Csa-miR166j	Csa6G141360	3	563-583	574	0	0.0171579
ID	Csa-miR166c	Csa6G141360	2	564-583	574	0	0.0209306
ID	Csa-miR166g	Csa6G141360	2	564-583	574	0	0.0209306
ID	Csa-miR166i	Csa6G141360	2.5	564-583	574	0	0.0190461
ID	Csa-miR166d	Csa6G141360	2	563-583	574	0	0.0105207
ID	Csa-miR166f	Csa6G141360	3	562-583	574	0	0.00861609
ID	Csa-miR166h	Csa6G141360	4	562-583	574	0	0.0133707
ID	Csa-miR166k	Csa6G141360	1	565-583	574	0	0.0246889
ID	Csa-miR156h	Csa3G117960	0	620-639	630	0	0.0492254
ID	Csa-miR156m-5p	Csa3G117960	1	620-639	630	0	0.0428047
ID	Csa-miR157d-5p	Csa3G117960	2	620-639	630	0	0.0363406
ID	Csa-miR156d	Csa3G117960	1	619-639	630	0	0.0062302
ID	Csa-miR156a	Csa3G117960	2	619-639	630	0	0.00527424
ID	Csa-miR156g	Csa3G117960	0.5	620-639	630	0	0.0460205
ID	Csa-miR156b	Csa3G117960	0.5	621-639	630	0	0.0460205
ID	Csa-miR396c	Csa3G651860	3.5	336-357	347	0	0.0152661
ID	Csa-miR396b-5p	Csa3G651860	4	336-357	347	0	0.0492254
ID	Csa-miR396e	Csa3G651860	3.5	336-357	347	0	0.0152661
ID	Csa-miR396j	Csa3G651860	0.5	336-356	347	0	0.0265626
ID	Csa-miR396f	Csa3G651860	3	337-357	347	0	0.046479
ID	Csa-miR171a-3p	Csa3G020600	0	1284-1304	1295	0	0.0143189
ID	Csa--miR171i	Csa3G020600	1	1284-1304	1295	0	0.0124216
ID	Csa--miR171g	Csa3G020600	0.5	1283-1304	1295	0	0.0133707
ID	Csa--miR171h	Csa3G020600	0.5	1284-1304	1295	0	0.0133707
ID	Csa-miR171j	Csa3G020600	1	1285-1304	1295	0	0.0124216
ID	Csa--miR171f-3p	Csa3G020600	0	1285-1304	1295	0	0.0143189
ID	Csa-miR408b	Csa3G215590	2	43579	15	0	0.0105207
ID	Csa-miR408d	Csa3G215590	1.5	43609	15	0	0.0114716
ID	Csa-miR408a	Csa3G215590	3	43548	15	0	0.00861609
ID	Csa-miR164a-5p	Csa1G038340	2	632-652	643	0	0.0157394
ID	Csa-miR164f-5p	Csa1G038340	2	632-652	643	0	0.0105207
ID	Csa-miR164e-5p	Csa1G038340	3	631-652	643	0	0.0128962
ID	Csa-miR164b	Csa1G038340	4	632-652	643	0	0.00670784
ID	Csa-miR164c	Csa1G038340	1	633-652	643	0	0.0124216
ID	Csa-miR164d	Csa1G038340	0	632-652	643	0	0.00718524
ID	Csa-miR156l-5p	Csa3G809420	2	800-820	811	0	0.0105207
ID	Csa-miR156c	Csa3G809420	0	800-820	811	0	0.0143189
ID	Csa-miR156p	Csa3G809420	2	800-820	811	0	0.0363406
ID	Csa-miR156e	Csa3G809420	2.5	800-820	811	0	0.00956883
ID	Csa-miR156k	Csa3G809420	1	800-820	811	0	0.0124216
ID	Csa-miR156i	Csa3G809420	2	802-820	811	0	0.0105207
ID	Csa-miR156f	Csa3G809420	2	801-820	811	0	0.0363406
ID	Csa_novel-106	Csa4G500830	1.5	37-57	48	0	0.00575234
ID	Csa_novel-107	Csa4G500830	4	37-57	48	0	0.00335956
ID	Csa-miR396c	Csa6G496380	3.5	780-801	791	0	0.0152661
ID	Csa-miR396b-5p	Csa6G496380	4	780-801	791	0	0.0492254
ID	Csa-miR396e	Csa6G496380	3.5	780-801	791	0	0.0152661
ID	Csa-miR396j	Csa6G496380	0.5	780-800	791	0	0.0265626
ID	Csa-miR396f	Csa6G496380	3	781-801	791	0	0.046479
ID	Csa-miR319e	Csa4G088720	3	1045-1064	1055	0	0.00861609
ID	Csa-miR319j-3p	Csa4G088720	3.5	1044-1064	1055	0	0.0114716
ID	Csa-miR319k	Csa4G088720	4	1045-1064	1055	0	0.0199888
ID	Csa-miR319d	Csa4G088720	3	1045-1064	1055	0	0.0171579
ID	Csa-miR319g	Csa4G088720	4.5	1043-1064	1055	0	0.00861609
ID	Csa-miR319i	Csa4G088720	3	1046-1064	1055	0	0.0214012
ID	Csa-miR398d	Csa3G038120	5	727-746	737	0	0.0260945
ID	Csa-miR159a	Csa6G105150	3.5	109-129	120	1	0.0082862
ID	Csa-miR159b	Csa6G105150	5	109-129	120	1	0.0281973
ID	Csa-miR394	Csa6G087700	1	1149-1168	1159	0	0.0062302
ID	Csa-miR172a-3p	Csa6G491020	3	1523-1543	1534	1	0.0276918
ID	Csa-miR172f-3p	Csa6G491020	2	1523-1543	1534	1	0.0226222
ID	Csa-miR172g	Csa6G491020	3	1523-1543	1534	1	0.00466947
ID	Csa-miR172d-3p	Csa6G491020	2	1524-1543	1534	1	0.0226222
ID	Csa-miR172i	Csa6G491020	2	1523-1543	1534	1	0.0226222
ID	Csa-miR172c-3p	Csa6G491020	2	1525-1543	1534	1	0.0226222
ID	Csa-miR396c	Csa3G124990	4	570-591	581	0	0.0330922
ID	Csa-miR396b-5p	Csa3G124990	3.5	570-591	581	0	0.0152661
ID	Csa-miR396e	Csa3G124990	4	570-591	581	0	0.0133707
ID	Csa-miR396j	Csa3G124990	1	570-590	581	0	0.0062302
ID	Csa-miR396f	Csa3G124990	3	571-591	581	0	0.046479
ID	Csa-miR167g-5p	Csa1G536820	4.5	2430-2451	2441	0	0.00861609
ID	Csa-miR167a-5p	Csa1G536820	5	2430-2451	2441	0	0.0190461
ID	Csa-miR167i	Csa1G536820	3	2430-2450	2441	0	0.0171579
ID	Csa-miR167f-5p	Csa1G536820	5	2429-2451	2441	0	0.00956883
ID	Csa-miR167c	Csa1G536820	5	2430-2451	2441	0	0.0214012
ID	Csa-miR167e	Csa1G536820	5	2429-2451	2441	0	0.0119467
ID	Csa-miR167d	Csa1G536820	4	2431-2451	2441	0	0.0166853
ID	Csa-miR167h	Csa1G536820	4.5	2429-2451	2441	0	0.00575234
ID	Csa-miR393b-5p	Csa7G393970	2.5	1513-1534	1525	0	0.00479592
ID	Csa-miR393a	Csa7G393970	1	1515-1534	1525	0	0.0062302
ID	Csa-miR160a-5p	Csa6G141390	1	1335-1355	1346	0	0.0124216
ID	Csa-miR160f	Csa6G141390	0	1336-1355	1346	0	0.0143189
ID	Csa-miR160h	Csa6G141390	2.5	1332-1355	1346	0	0.00956883
ID	Csa-miR160d	Csa6G141390	2	1335-1355	1346	0	0.0105207
ID	Csa_novel-121	Csa1G023050	5	607-630	621	3	0.0141766
ID	Csa-miR159b	Csa2G006850	5	927-947	938	0	0.0260945
ID	Csa-miR319f	Csa2G006850	4	928-947	938	0	0.0133707
ID	Csa-miR319h	Csa2G006850	4	927-947	938	0	0.0133707
ID	Csa-miR319b	Csa2G006850	4	928-947	938	0	0.0133707
ID	Csa-miR319c	Csa2G006850	5	927-947	938	0	0.00718524
ID	Csa-miR156h	Csa1G015680	0	1223-1242	1233	0	0.0492254
ID	Csa-miR156m-5p	Csa1G015680	1	1223-1242	1233	0	0.0428047
ID	Csa-miR157d-5p	Csa1G015680	2	1223-1242	1233	0	0.0363406
ID	Csa-miR156d	Csa1G015680	0	1222-1242	1233	0	0.0423444
ID	Csa-miR156a	Csa1G015680	1	1222-1242	1233	0	0.0368038
ID	Csa-miR156g	Csa1G015680	0.5	1223-1242	1233	0	0.0460205
ID	Csa-miR156b	Csa1G015680	0.5	1224-1242	1233	0	0.0460205
ID	Csa-miR167f-5p	Csa1G702010	4.5	108-129	120	0	0.00288032
ID	Csa-miR167c	Csa1G702010	4.5	109-129	120	0	0.0171579
ID	Csa-miR167d	Csa1G702010	4.5	110-129	120	0	0.0199888
ID	Csa_novel-103	Csa5G209490	4	780-802	793	0	0.00335956
ID	Csa_novel-104	Csa5G209490	4	780-802	793	0	0.00335956
ID	Csa-miR2111a-5p	Csa3G586950	1	162-182	173	0	0.0062302
ID	Csa-miR169b-5p	Csa6G434390	4	1811-1831	1822	1	0.0036337
ID	Csa-miR169h-5p	Csa6G434390	4	1811-1831	1822	1	0.0036337
ID	Csa-miR169g	Csa6G434390	5	1811-1831	1822	1	0.00259685
ID	Csa-miR156v	Csa6G434390	3.5	1813-1831	1822	1	0.0082862
ID	Csa-miR530b	Csa1G065970	4	298-318	309	3	0.0197908
ID	Csa-miR164a-5p	Csa3G824990	2	644-664	655	0	0.0157394
ID	Csa-miR164f-5p	Csa3G824990	3	644-664	655	0	0.00861609
ID	Csa-miR164e-5p	Csa3G824990	2	643-664	655	0	0.00527424
ID	Csa-miR164b	Csa3G824990	5	644-664	655	0	0.0143189
ID	Csa-miR164c	Csa3G824990	2	645-664	655	0	0.0157394
ID	Csa-miR164d	Csa3G824990	3.5	644-664	655	0	0.00766242
ID	Csa-miR167g-5p	Csa5G315370	5	2106-2127	2117	0	0.0214012
ID	Csa-miR167a-5p	Csa5G315370	4	2106-2127	2117	0	0.0100449
ID	Csa-miR167i	Csa5G315370	2	2106-2126	2117	0	0.00527424
ID	Csa-miR167c	Csa5G315370	4.5	2106-2127	2117	0	0.0171579
ID	Csa-miR167e	Csa5G315370	5	2105-2127	2117	0	0.0119467
ID	Csa-miR167d	Csa5G315370	4	2107-2127	2117	0	0.0166853
ID	Csa-miR160a-5p	Csa2G315390	0.5	1275-1295	1286	0	0.0133707
ID	Csa-miR160f	Csa2G315390	0.5	1276-1295	1286	0	0.0133707
ID	Csa-miR160h	Csa2G315390	2	1273-1295	1286	0	0.0105207
ID	Csa-miR160d	Csa2G315390	0	1275-1295	1286	0	0.0143189
ID	Csa-miR160a-5p	Csa6G405890	1	1323-1343	1334	0	0.0124216
ID	Csa-miR160f	Csa6G405890	0	1324-1343	1334	0	0.0143189
ID	Csa-miR160h	Csa6G405890	2.5	1321-1343	1334	0	0.00956883
ID	Csa-miR160d	Csa6G405890	2	1323-1343	1334	0	0.0105207
ID	Csa-miR172a-3p	Csa6G296960	2	1316-1336	1327	0	0.0105207
ID	Csa-miR172f-3p	Csa6G296960	1	1316-1336	1327	0	0.0062302
ID	Csa-miR172g	Csa6G296960	2.5	1316-1336	1327	0	0.00956883
ID	Csa-miR172d-3p	Csa6G296960	1	1317-1336	1327	0	0.0124216
ID	Csa-miR172i	Csa6G296960	1	1316-1336	1327	0	0.0062302
ID	Csa-miR172c-3p	Csa6G296960	1	1318-1336	1327	0	0.0124216
ID	Csa-miR156h	Csa1G039890	0	1244-1263	1254	0	0.0492254
ID	Csa-miR156m-5p	Csa1G039890	1	1244-1263	1254	0	0.0428047
ID	Csa-miR157d-5p	Csa1G039890	2	1244-1263	1254	0	0.0363406
ID	Csa-miR156d	Csa1G039890	0	1243-1263	1254	0	0.0423444
ID	Csa-miR156a	Csa1G039890	1	1243-1263	1254	0	0.0368038
ID	Csa-miR156g	Csa1G039890	0.5	1244-1263	1254	0	0.0460205
ID	Csa-miR156b	Csa1G039890	0.5	1245-1263	1254	0	0.0460205
ID	Csa-miR160a-5p	Csa6G445210	0.5	1350-1370	1361	0	0.0133707
ID	Csa-miR160f	Csa6G445210	0.5	1351-1370	1361	0	0.0133707
ID	Csa-miR160h	Csa6G445210	2	1348-1370	1361	0	0.0105207
ID	Csa-miR160d	Csa6G445210	0	1350-1370	1361	0	0.0143189
ID	Csa-miR159a	Csa7G043580	1.5	881-901	892	0	0.0114716
ID	Csa-miR159b	Csa7G043580	3.5	881-901	892	0	0.00766242
ID	Csa-miR319f	Csa7G043580	4.5	882-901	892	0	0.00861609
ID	Csa-miR319b	Csa7G043580	4.5	882-901	892	0	0.0256262
ID	Csa-miR172a-3p	Csa5G175970	2	1226-1246	1237	0	0.0105207
ID	Csa-miR172f-3p	Csa5G175970	1.5	1226-1246	1237	0	0.00575234
ID	Csa-miR172g	Csa5G175970	2.5	1226-1246	1237	0	0.00956883
ID	Csa-miR172d-3p	Csa5G175970	1	1227-1246	1237	0	0.0124216
ID	Csa-miR172i	Csa5G175970	0	1226-1246	1237	0	0.00718524
ID	Csa-miR172c-3p	Csa5G175970	1	1228-1246	1237	0	0.0124216
ID	Csa-miR159a	Csa4G628340	3	707-727	718	0	0.0128962
ID	Csa-miR164a-5p	Csa3G523580	2	647-667	658	0	0.0157394
ID	Csa-miR164f-5p	Csa3G523580	1	647-667	658	0	0.0062302
ID	Csa-miR164e-5p	Csa3G523580	3	646-667	658	0	0.0128962
ID	Csa-miR164b	Csa3G523580	2	647-667	658	0	0.00527424
ID	Csa-miR164c	Csa3G523580	1	648-667	658	0	0.0124216
ID	Csa-miR164d	Csa3G523580	3	647-667	658	0	0.00861609
ID	Csa-miR858a	Csa3G182040	3	335-355	346	0	0.00861609
ID	Csa-miR171a-3p	Csa6G109640	0	1227-1247	1238	0	0.0143189
ID	Csa--miR171i	Csa6G109640	1	1227-1247	1238	0	0.0124216
ID	Csa--miR171g	Csa6G109640	0.5	1226-1247	1238	0	0.0133707
ID	Csa--miR171h	Csa6G109640	0.5	1227-1247	1238	0	0.0133707
ID	Csa-miR171j	Csa6G109640	1	1228-1247	1238	0	0.0124216
ID	Csa--miR171f-3p	Csa6G109640	0	1228-1247	1238	0	0.0143189
ID	Csa-miR167g-5p	Csa6G524670	4.5	2478-2499	2489	0	0.00861609
ID	Csa-miR167a-5p	Csa6G524670	5	2478-2499	2489	0	0.0190461
ID	Csa-miR167i	Csa6G524670	3	2478-2498	2489	0	0.0171579
ID	Csa-miR167f-5p	Csa6G524670	5	2477-2499	2489	0	0.00956883
ID	Csa-miR167c	Csa6G524670	5	2478-2499	2489	0	0.0214012
ID	Csa-miR167e	Csa6G524670	5	2477-2499	2489	0	0.0119467
ID	Csa-miR167d	Csa6G524670	4	2479-2499	2489	0	0.0166853
ID	Csa-miR167h	Csa6G524670	4.5	2477-2499	2489	0	0.00575234
NID	Csa-miR157d-5p	Csa1G015680	2	1223-1242	1233	0	0.0429865
NID	Csa-miR156a	Csa1G015680	1	1222-1242	1233	0	0.0435325
NID	Csa-miR159a	Csa4G628340	3	707-727	718	0	0.0152887
NID	Csa-miR398d	Csa3G038120	5	727-746	737	0	0.0308968
NID	Csa-miR396c	Csa2G354030	3.5	903-924	914	0	0.0180942
NID	Csa-miR396e	Csa2G354030	3.5	903-924	914	0	0.0180942
NID	Csa-miR396j	Csa2G354030	0.5	903-923	914	0	0.0314496
NID	Csa-miR396c	Csa6G496380	3.5	780-801	791	0	0.0180942
NID	Csa-miR396e	Csa6G496380	3.5	780-801	791	0	0.0180942
NID	Csa-miR396j	Csa6G496380	0.5	780-800	791	0	0.0314496
NID	Csa-miR157d-5p	Csa1G039890	2	1244-1263	1254	0	0.0429865
NID	Csa-miR156a	Csa1G039890	1	1243-1263	1254	0	0.0435325
NID	Csa_novel-74	Csa6G450960	5	364-386	376	0	0.0253511
NID	Csa-miR166a-3p	Csa1G538230	3	566-586	577	0	0.0203328
NID	Csa-miR166j	Csa1G538230	3	566-586	577	0	0.0203328
NID	Csa-miR166c	Csa1G538230	2	567-586	577	0	0.0247948
NID	Csa-miR166g	Csa1G538230	2	567-586	577	0	0.0247948
NID	Csa-miR166i	Csa1G538230	2.5	567-586	577	0	0.0225663
NID	Csa-miR166d	Csa1G538230	2.5	566-586	577	0	0.0113475
NID	Csa-miR166f	Csa1G538230	2.5	565-586	577	0	0.0169729
NID	Csa-miR166h	Csa1G538230	4	565-586	577	0	0.0158504
NID	Csa-miR166k	Csa1G538230	1	568-586	577	0	0.0292364
NID	Csa-miR172a-3p	Csa6G296960	2	1316-1336	1327	0	0.0124752
NID	Csa-miR172f-3p	Csa6G296960	1	1316-1336	1327	0	0.00739063
NID	Csa-miR172g	Csa6G296960	2.5	1316-1336	1327	0	0.0113475
NID	Csa-miR172d-3p	Csa6G296960	1	1317-1336	1327	0	0.0147266
NID	Csa-miR172i	Csa6G296960	1	1316-1336	1327	0	0.00739063
NID	Csa-miR172c-3p	Csa6G296960	1	1318-1336	1327	0	0.0147266
NID	Csa-miR166a-3p	Csa6G141360	3	563-583	574	0	0.0203328
NID	Csa-miR166j	Csa6G141360	3	563-583	574	0	0.0203328
NID	Csa-miR166c	Csa6G141360	2	564-583	574	0	0.0247948
NID	Csa-miR166g	Csa6G141360	2	564-583	574	0	0.0247948
NID	Csa-miR166i	Csa6G141360	2.5	564-583	574	0	0.0225663
NID	Csa-miR166d	Csa6G141360	2	563-583	574	0	0.0124752
NID	Csa-miR166f	Csa6G141360	3	562-583	574	0	0.0102186
NID	Csa-miR166h	Csa6G141360	4	562-583	574	0	0.0158504
NID	Csa-miR166k	Csa6G141360	1	565-583	574	0	0.0292364
NID	Csa-miR160a-5p	Csa6G445210	0.5	1350-1370	1361	0	0.0158504
NID	Csa-miR160f	Csa6G445210	0.5	1351-1370	1361	0	0.0158504
NID	Csa-miR160h	Csa6G445210	2	1348-1370	1361	0	0.0124752
NID	Csa-miR160d	Csa6G445210	0	1350-1370	1361	0	0.0169729
NID	Csa-miR858a	Csa7G045590	5	293-313	304	0	0.0418937
NID	Csa-miR2950	Csa4G650190	2.5	168-188	179	0	0.00568996
NID	Csa-miR160a-5p	Csa6G405890	1	1323-1343	1334	0	0.0147266
NID	Csa-miR160f	Csa6G405890	0	1324-1343	1334	0	0.0169729
NID	Csa-miR160h	Csa6G405890	2.5	1321-1343	1334	0	0.0113475
NID	Csa-miR160d	Csa6G405890	2	1323-1343	1334	0	0.0124752
NID	Csa-miR156h	Csa3G567830	2	776-795	786	0	0.00625717
NID	Csa-miR156m-5p	Csa3G567830	3	776-795	786	0	0.00512243
NID	Csa-miR157d-5p	Csa3G567830	0	776-795	786	0	0.00852279
NID	Csa-miR156d	Csa3G567830	2	775-795	786	0	0.00625717
NID	Csa-miR156a	Csa3G567830	3	775-795	786	0	0.00512243
NID	Csa-miR156g	Csa3G567830	2.5	776-795	786	0	0.00568996
NID	Csa-miR156b	Csa3G567830	2.5	777-795	786	0	0.0113475
NID	Csa-miR858a	Csa3G182040	3	335-355	346	0	0.0102186
NID	Csa-miR159a	Csa7G043580	1.5	881-901	892	0	0.0136016
NID	Csa-miR159b	Csa7G043580	3.5	881-901	892	0	0.00908839
NID	Csa-miR319f	Csa7G043580	4.5	882-901	892	0	0.0102186
NID	Csa-miR319b	Csa7G043580	4.5	882-901	892	0	0.0303436
NID	Csa-miR396c	Csa3G651860	3.5	336-357	347	0	0.0180942
NID	Csa-miR396e	Csa3G651860	3.5	336-357	347	0	0.0180942
NID	Csa-miR396j	Csa3G651860	0.5	336-356	347	0	0.0314496
NID	Csa-miR167f-5p	Csa1G702010	4.5	108-129	120	0	0.00341787
NID	Csa-miR167c	Csa1G702010	4.5	109-129	120	0	0.0203328
NID	Csa-miR167d	Csa1G702010	4.5	110-129	120	0	0.0236812
NID	Csa-miR171a-3p	Csa3G020600	0	1284-1304	1295	0	0.0169729
NID	Csa--miR171i	Csa3G020600	1	1284-1304	1295	0	0.0147266
NID	Csa--miR171g	Csa3G020600	0.5	1283-1304	1295	0	0.0158504
NID	Csa--miR171h	Csa3G020600	0.5	1284-1304	1295	0	0.0158504
NID	Csa-miR171j	Csa3G020600	1	1285-1304	1295	0	0.0147266
NID	Csa--miR171f-3p	Csa3G020600	0	1285-1304	1295	0	0.0169729
NID	Csa-miR396c	Csa2G432230	3	384-405	395	0	0.0203328
NID	Csa-miR396e	Csa2G432230	3	384-405	395	0	0.0203328
NID	Csa-miR396j	Csa2G432230	0	384-404	395	0	0.0253511
NID	Csa_novel-106	Csa4G500830	1.5	37-57	48	0	0.00682406
NID	Csa_novel-107	Csa4G500830	4	37-57	48	0	0.00398638
NID	Csa-miR393b-5p	Csa7G393970	2.5	1513-1534	1525	0	0.00568996
NID	Csa-miR393a	Csa7G393970	1	1515-1534	1525	0	0.00739063
NID	Csa-miR319e	Csa4G088720	3	1045-1064	1055	0	0.0102186
NID	Csa-miR319j-3p	Csa4G088720	3.5	1044-1064	1055	0	0.0136016
NID	Csa-miR319k	Csa4G088720	4	1045-1064	1055	0	0.0236812
NID	Csa-miR319d	Csa4G088720	3	1045-1064	1055	0	0.0203328
NID	Csa-miR319g	Csa4G088720	4.5	1043-1064	1055	0	0.0102186
NID	Csa-miR319i	Csa4G088720	3	1046-1064	1055	0	0.0253511
NID	Csa_novel-74	Csa3G127040	4.5	601-622	613	0	0.0136016
NID	Csa-miR167g-5p	Csa1G536820	4.5	2430-2451	2441	0	0.0102186
NID	Csa-miR167a-5p	Csa1G536820	5	2430-2451	2441	0	0.0225663
NID	Csa-miR167i	Csa1G536820	3	2430-2450	2441	0	0.0203328
NID	Csa-miR167f-5p	Csa1G536820	5	2429-2451	2441	0	0.0113475
NID	Csa-miR167c	Csa1G536820	5	2430-2451	2441	0	0.0253511
NID	Csa-miR167e	Csa1G536820	5	2429-2451	2441	0	0.0141643
NID	Csa-miR167d	Csa1G536820	4	2431-2451	2441	0	0.0197736
NID	Csa-miR167h	Csa1G536820	4.5	2429-2451	2441	0	0.00682406
NID	Csa-miR166a-3p	Csa3G895630	3	563-583	574	0	0.0203328
NID	Csa-miR166j	Csa3G895630	3	563-583	574	0	0.0203328
NID	Csa-miR166c	Csa3G895630	2	564-583	574	0	0.0247948
NID	Csa-miR166g	Csa3G895630	2	564-583	574	0	0.0247948
NID	Csa-miR166i	Csa3G895630	2.5	564-583	574	0	0.0225663
NID	Csa-miR166d	Csa3G895630	2	563-583	574	0	0.0124752
NID	Csa-miR166f	Csa3G895630	3	562-583	574	0	0.0102186
NID	Csa-miR166h	Csa3G895630	4	562-583	574	0	0.0158504
NID	Csa-miR166k	Csa3G895630	1	565-583	574	0	0.0292364
NID	Csa-miR156l-5p	Csa1G051590	3	650-670	661	0	0.0253511
NID	Csa-miR156c	Csa1G051590	1	650-670	661	0	0.036411
NID	Csa-miR156p	Csa1G051590	2	650-670	661	0	0.0429865
NID	Csa-miR156e	Csa1G051590	3.5	650-670	661	0	0.0225663
NID	Csa-miR156k	Csa1G051590	2	650-670	661	0	0.0308968
NID	Csa-miR156i	Csa1G051590	3	652-670	661	0	0.0353106
NID	Csa-miR156f	Csa1G051590	2	651-670	661	0	0.0429865
NID	Csa-miR159a	Csa6G105150	3.5	109-129	120	1	0.00709861
NID	Csa-miR159b	Csa6G105150	5	109-129	120	1	0.0241911
NID	Csa-miR172a-3p	Csa6G491020	3	1523-1543	1534	0	0.0303436
NID	Csa-miR172f-3p	Csa6G491020	2	1523-1543	1534	0	0.0247948
NID	Csa-miR172g	Csa6G491020	3	1523-1543	1534	0	0.00512243
NID	Csa-miR172d-3p	Csa6G491020	2	1524-1543	1534	0	0.0247948
NID	Csa-miR172i	Csa6G491020	2	1523-1543	1534	0	0.0247948
NID	Csa-miR172c-3p	Csa6G491020	2	1525-1543	1534	0	0.0247948
NID	Csa-miR157d-5p	Csa3G117960	2	620-639	630	0	0.0429865
NID	Csa-miR156d	Csa3G117960	1	619-639	630	0	0.00739063
NID	Csa-miR156a	Csa3G117960	2	619-639	630	0	0.00625717
NID	Csa-miR164a-5p	Csa1G009870	2.5	652-673	664	1	0.00444255
NID	Csa-miR164f-5p	Csa1G009870	1.5	652-673	664	1	0.00532869
NID	Csa-miR164e-5p	Csa1G009870	3.5	651-673	664	1	0.00709861
NID	Csa-miR164b	Csa1G009870	3.5	652-673	664	1	0.00355563
NID	Csa-miR164c	Csa1G009870	1.5	653-673	664	1	0.00532869
NID	Csa-miR164d	Csa1G009870	2	653-673	664	1	0.00488572
NID	Csa-miR394	Csa6G087700	1	1149-1168	1159	0	0.00739063
NID	Csa-miR157d-5p	Csa3G809420	2	800-819	810	0	0.0429865
NID	Csa-miR156a	Csa3G809420	1	799-819	810	0	0.0435325
NID	Csa-miR164a-5p	Csa1G038340	2	632-652	643	0	0.0186543
NID	Csa-miR164f-5p	Csa1G038340	2	632-652	643	0	0.0124752
NID	Csa-miR164e-5p	Csa1G038340	3	631-652	643	0	0.0152887
NID	Csa-miR164b	Csa1G038340	4	632-652	643	0	0.00795687
NID	Csa-miR164c	Csa1G038340	1	633-652	643	0	0.0147266
NID	Csa-miR164d	Csa1G038340	0	632-652	643	0	0.00852279
NID	Csa-miR166a-3p	Csa6G525430	3	569-589	580	0	0.0203328
NID	Csa-miR166j	Csa6G525430	3	569-589	580	0	0.0203328
NID	Csa-miR166c	Csa6G525430	2	570-589	580	0	0.0247948
NID	Csa-miR166g	Csa6G525430	2	570-589	580	0	0.0247948
NID	Csa-miR166i	Csa6G525430	2.5	570-589	580	0	0.0225663
NID	Csa-miR166d	Csa6G525430	2.5	569-589	580	0	0.0113475
NID	Csa-miR166f	Csa6G525430	2.5	568-589	580	0	0.0169729
NID	Csa-miR166h	Csa6G525430	4	568-589	580	0	0.0158504
NID	Csa-miR166k	Csa6G525430	1	571-589	580	0	0.0292364
NID	Csa-miR398c	Csa2G030010	4	1685-1704	1695	0	0.00398638
NID	Csa-miR164a-5p	Csa3G523580	2	647-667	658	0	0.0186543
NID	Csa-miR164f-5p	Csa3G523580	1	647-667	658	0	0.00739063
NID	Csa-miR164e-5p	Csa3G523580	3	646-667	658	0	0.0152887
NID	Csa-miR164b	Csa3G523580	2	647-667	658	0	0.00625717
NID	Csa-miR164c	Csa3G523580	1	648-667	658	0	0.0147266
NID	Csa-miR164d	Csa3G523580	3	647-667	658	0	0.0102186
NID	Csa-miR157d-5p	Csa6G094760	2	752-771	762	0	0.0429865
NID	Csa-miR156a	Csa6G094760	1	751-771	762	0	0.0435325
NID	Csa-miR160a-5p	Csa6G141390	1	1335-1355	1346	0	0.0147266
NID	Csa-miR160f	Csa6G141390	0	1336-1355	1346	0	0.0169729
NID	Csa-miR160h	Csa6G141390	2.5	1332-1355	1346	0	0.0113475
NID	Csa-miR160d	Csa6G141390	2	1335-1355	1346	0	0.0124752
NID	Csa-miR408b	Csa3G215590	2	43579	15	0	0.0124752
NID	Csa-miR408d	Csa3G215590	1.5	43609	15	0	0.0136016
NID	Csa-miR408a	Csa3G215590	3	43548	15	0	0.0102186
NID	Csa-miR172a-3p	Csa5G175970	2	1226-1246	1237	0	0.0124752
NID	Csa-miR172f-3p	Csa5G175970	1.5	1226-1246	1237	0	0.00682406
NID	Csa-miR172g	Csa5G175970	2.5	1226-1246	1237	0	0.0113475
NID	Csa-miR172d-3p	Csa5G175970	1	1227-1246	1237	0	0.0147266
NID	Csa-miR172i	Csa5G175970	0	1226-1246	1237	0	0.00852279
NID	Csa-miR172c-3p	Csa5G175970	1	1228-1246	1237	0	0.0147266
NID	Csa-miR166j	Csa1G164660	5	1081-1102	1093	1	0.0110694
NID	Csa-miR166c	Csa1G164660	5	1082-1102	1093	1	0.0198366
NID	Csa-miR166k	Csa1G164660	5	1083-1102	1093	1	0.0241911
NID	Csa-miR171a-3p	Csa4G043840	4	573-593	584	0	0.00398638
NID	Csa--miR171i	Csa4G043840	2	573-593	584	0	0.00625717
NID	Csa--miR171g	Csa4G043840	5	572-593	584	0	0.00284904
NID	Csa--miR171h	Csa4G043840	4.5	573-593	584	0	0.00682406
NID	Csa-miR171j	Csa4G043840	2	574-593	584	0	0.00625717
NID	Csa--miR171f-3p	Csa4G043840	4	574-593	584	0	0.00398638
NID	Csa-miR2111a-5p	Csa3G586950	1	162-182	173	0	0.00739063
NID	Csa-miR396c	Csa3G124990	4	570-591	581	0	0.0391563
NID	Csa-miR396b-5p	Csa3G124990	3.5	570-591	581	0	0.0180942
NID	Csa-miR396e	Csa3G124990	4	570-591	581	0	0.0158504
NID	Csa-miR396j	Csa3G124990	1	570-590	581	0	0.00739063
NID	Csa-miR167g-5p	Csa5G315370	5	2106-2127	2117	0	0.0253511
NID	Csa-miR167a-5p	Csa5G315370	4	2106-2127	2117	0	0.0119115
NID	Csa-miR167i	Csa5G315370	2	2106-2126	2117	0	0.00625717
NID	Csa-miR167c	Csa5G315370	4.5	2106-2127	2117	0	0.0203328
NID	Csa-miR167e	Csa5G315370	5	2105-2127	2117	0	0.0141643
NID	Csa-miR167d	Csa5G315370	4	2107-2127	2117	0	0.0197736
NID	Csa-miR393b-5p	Csa3G597350	2	1501-1522	1513	0	0.00625717
NID	Csa-miR393a	Csa3G597350	2	1502-1522	1513	0	0.00625717
NID	Csa-miR171a-3p	Csa6G109640	0	1227-1247	1238	0	0.0169729
NID	Csa--miR171i	Csa6G109640	1	1227-1247	1238	0	0.0147266
NID	Csa--miR171g	Csa6G109640	0.5	1226-1247	1238	0	0.0158504
NID	Csa--miR171h	Csa6G109640	0.5	1227-1247	1238	0	0.0158504
NID	Csa-miR171j	Csa6G109640	1	1228-1247	1238	0	0.0147266
NID	Csa--miR171f-3p	Csa6G109640	0	1228-1247	1238	0	0.0169729
NID	Csa-miR160a-5p	Csa2G315390	0.5	1275-1295	1286	0	0.0158504
NID	Csa-miR160f	Csa2G315390	0.5	1276-1295	1286	0	0.0158504
NID	Csa-miR160h	Csa2G315390	2	1273-1295	1286	0	0.0124752
NID	Csa-miR160d	Csa2G315390	0	1275-1295	1286	0	0.0169729
NID	Csa-miR164a-5p	Csa3G824990	2	644-664	655	0	0.0186543
NID	Csa-miR164f-5p	Csa3G824990	3	644-664	655	0	0.0102186
NID	Csa-miR164e-5p	Csa3G824990	2	643-664	655	0	0.00625717
NID	Csa-miR164b	Csa3G824990	5	644-664	655	0	0.0169729
NID	Csa-miR164c	Csa3G824990	2	645-664	655	0	0.0186543
NID	Csa-miR164d	Csa3G824990	3.5	644-664	655	0	0.00908839
