# Supplementary material for: Identification of MicroRNAs and Their Targets That Respond to Powdery Mildew Infection in Cucumber by Small RNA and Degradome Sequencing
Source: Front Genet. 2020 Mar 26;11:246. doi: 10.3389/fgene.2020.00246 (PMC7113371; doi:10.3389/fgene.2020.00246)
Supplement: Supplementary file 5 [file Table_5.XLSX]

## Sheet: Sheet6
Table S5 Gene ontology (GO) slim classification analysis of the differentially expressed miRNAs target genes.
GO term ID	Description	Category	Input number	Genes annotated to the term
GO:0000003	reproduction	biological_process	13	Csa1G266170, Csa1G397110, Csa1G481200, Csa1G573610, Csa1G586880, Csa1G596420, Csa2G005890, Csa2G012730, Csa2G079120, Csa2G248750, Csa2G301470, Csa2G302270, Csa2G354660, Csa2G377960, Csa3G132570, Csa3G177940, Csa3G250890, Csa3G355560, Csa3G471200, Csa3G483760, Csa3G782120, Csa3G811600, Csa3G822500, Csa3G873780, Csa3G889090, Csa3G910690, Csa4G011810, Csa4G022930, Csa4G050200, Csa4G075190, Csa4G3128…
GO:0005975	carbohydrate metabolic process	biological_process	31	Csa1G397110, Csa2G000250, Csa2G279250, Csa3G895630, Csa4G280590, Csa5G148550, Csa6G000680, Csa6G078500, Csa6G141390, Csa6G513630, Csa6G526350, Csa7G219260, Csa7G336540,
GO:0006091	generation of precursor metabolites and energy	biological_process	14	Csa1G042650, Csa1G050250, Csa1G164660, Csa1G435750, Csa1G470270, Csa1G496300, Csa2G049860, Csa3G110080, Csa3G124890, Csa3G883000, Csa3G892760, Csa4G076240, Csa4G095050, Csa4G101280, Csa4G291370, Csa4G377200, Csa5G149840, Csa5G599870, Csa5G612840, Csa6G039020, Csa6G182690, Csa6G357030, Csa6G405340, Csa6G500600, Csa6G500680, Csa7G029980, Csa7G043630, Csa7G213180, Csa7G239010, Csa7G414430, Csa7G4295…
GO:0006139	nucleobase-containing compound metabolic process	biological_process	88	Csa1G042650, Csa1G050250, Csa1G435750, Csa1G596420, Csa4G101280, Csa4G291370, Csa4G664370, Csa5G149840, Csa5G464800, Csa6G357030, Csa7G043630, Csa7G046100, Csa7G213180, Csa7G239010,
GO:0006259	DNA metabolic process	biological_process	14	Csa1G009790, Csa1G009870, Csa1G014470, Csa1G033250, Csa1G038340, Csa1G042650, Csa1G042680, Csa1G045480, Csa1G050250, Csa1G433050, Csa1G435750, Csa1G470270, Csa1G481220, Csa1G538230, Csa1G547510, Csa1G654870, Csa2G000250, Csa2G030010, Csa2G068680, Csa2G119340, Csa2G121990, Csa2G215520, Csa2G279250, Csa2G295940, Csa2G315390, Csa2G350410, Csa2G372720, Csa2G401310, Csa2G419960, Csa3G020600, Csa3G0739…
GO:0006412	translation	biological_process	13	Csa2G000250, Csa2G000410, Csa2G030010, Csa3G748840, Csa5G156190, Csa5G167720, Csa5G651670, Csa6G000130, Csa6G450390, Csa6G526350, Csa7G004140, Csa7G281400, Csa7G336540, Csa7G433190,
GO:0006464	cellular protein modification process	biological_process	56	Csa1G014470, Csa1G257340, Csa1G481220, Csa2G012730, Csa2G171890, Csa3G112770, Csa3G112780, Csa4G000540, Csa4G011690, Csa6G502590, Csa6G513630, Csa6G524020, Csa7G037660,
GO:0006629	lipid metabolic process	biological_process	16	Csa1G071920, Csa1G153530, Csa1G542460, Csa2G000250, Csa2G245510, Csa2G354850, Csa2G360650, Csa3G073960, Csa3G171200, Csa3G219730, Csa3G471200, Csa3G710750, Csa3G731800, Csa3G731860, Csa3G892210, Csa4G050200, Csa4G106870, Csa4G129580, Csa4G280590, Csa4G561180, Csa4G664370, Csa5G139090, Csa5G150990, Csa5G156190, Csa5G176030, Csa5G211530, Csa5G352610, Csa5G550190, Csa5G642730, Csa6G004520, Csa6G0116…
GO:0006810	transport	biological_process	63	Csa2G021630, Csa2G361470, Csa3G115620, Csa3G127760, Csa3G471200, Csa3G539670, Csa5G223120, Csa6G012270, Csa6G361340, Csa6G500600, Csa7G048010, Csa7G258850, Csa7G281400, Csa7G336540, Csa7G368130, Csa7G387180,
GO:0006950	response to stress	biological_process	37	Csa1G025890, Csa1G042650, Csa1G042680, Csa1G397110, Csa1G542460, Csa1G573610, Csa1G596420, Csa2G000250, Csa2G000410, Csa2G030010, Csa2G171890, Csa2G238250, Csa3G539670, Csa3G640620, Csa3G748840, Csa4G050200, Csa4G083660, Csa4G095050, Csa4G179090, Csa4G280590, Csa5G149840, Csa5G571570, Csa5G637160, Csa5G642730, Csa5G651670, Csa6G012270, Csa6G135970, Csa6G212860, Csa6G427970, Csa6G434390, Csa6G4503…
GO:0007049	cell cycle	biological_process	10	Csa2G000250, Csa3G646630, Csa3G822130, Csa4G280590, Csa5G156190, Csa5G611070, Csa6G513630, Csa6G526350, Csa7G004140, Csa7G281400,
GO:0007154	cell communication	biological_process	3	Csa2G000410, Csa6G012270, Csa6G212860,
GO:0007165	signal transduction	biological_process	28	Csa1G042680, Csa2G000250, Csa2G004740, Csa2G068680, Csa2G315390, Csa2G372110, Csa2G372720, Csa3G171200, Csa3G822130, Csa3G910690, Csa4G022930, Csa4G050200, Csa4G106870, Csa4G179090, Csa5G550190, Csa5G603910, Csa5G623800, Csa5G637160, Csa6G116680, Csa6G141390, Csa6G405890, Csa6G427970, Csa6G445210, Csa6G495680, Csa7G029980, Csa7G048010, Csa7G258850, CsaUNG031630,
GO:0007275	multicellular organism development	biological_process	23	Csa1G153530, Csa2G000250, Csa2G005890, Csa2G012730, Csa2G031700, Csa2G279250, Csa2G295940, Csa2G315390, Csa3G736760, Csa4G083660, Csa4G280590, Csa4G292470, Csa5G175970, Csa5G637160, Csa6G000680, Csa6G091860, Csa6G141360, Csa6G141390, Csa6G296960, Csa6G405890, Csa6G434390, Csa6G513630, Csa7G452940,
GO:0008152	metabolic process	biological_process	104	Csa1G013190, Csa1G050250, Csa1G050300, Csa1G071920, Csa1G435750, Csa1G526840, Csa1G561360, Csa2G005890, Csa2G010320, Csa2G021630, Csa2G034800, Csa2G049860, Csa2G050000, Csa2G055000, Csa2G055020, Csa2G055040, Csa2G084270, Csa2G215520, Csa2G238250, Csa2G245510, Csa2G292770, Csa2G354850, Csa2G360600, Csa2G360840, Csa2G361470, Csa2G381820, Csa3G002800, Csa3G110720, Csa3G115620, Csa3G127760, Csa3G1339…
GO:0008219	cell death	biological_process	2	Csa4G083660, Csa6G495680,
GO:0009056	catabolic process	biological_process	17	Csa1G025890, Csa1G042650, Csa1G050250, Csa1G435750, Csa1G496300, Csa2G031700, Csa2G361470, Csa3G135650, Csa3G471200, Csa4G291370, Csa5G149840, Csa5G223120, Csa6G147460, Csa7G009780, Csa7G239010, Csa7G281400, Csa7G387180,
GO:0009058	biosynthetic process	biological_process	108	Csa1G009790, Csa1G009870, Csa1G014470, Csa1G025890, Csa1G033250, Csa1G038340, Csa1G042650, Csa1G045480, Csa1G050250, Csa1G071920, Csa1G433050, Csa1G435750, Csa1G470270, Csa1G538230, Csa1G547510, Csa2G000250, Csa2G021630, Csa2G030010, Csa2G068680, Csa2G119340, Csa2G121990, Csa2G279250, Csa2G295940, Csa2G315390, Csa2G350410, Csa2G360600, Csa2G372720, Csa2G401310, Csa2G419960, Csa3G002800, Csa3G0206…
GO:0009605	response to external stimulus	biological_process	10	Csa1G042680, Csa1G596420, Csa2G171890, Csa3G640620, Csa4G095050, Csa4G179090, Csa5G149840, Csa5G642730, Csa6G135970, Csa6G495680,
GO:0009606	tropism	biological_process	3	Csa1G397110, Csa6G116680, Csa6G526350,
GO:0009607	response to biotic stimulus	biological_process	10	Csa1G042680, Csa1G596420, Csa2G171890, Csa3G640620, Csa4G095050, Csa4G179090, Csa5G149840, Csa5G642730, Csa6G135970, Csa6G495680,
GO:0009628	response to abiotic stimulus	biological_process	23	Csa1G025890, Csa1G042650, Csa1G397110, Csa1G542460, Csa1G573610, Csa2G000250, Csa2G238250, Csa3G471200, Csa4G050200, Csa4G095050, Csa5G139840, Csa5G149840, Csa5G571570, Csa5G637160, Csa6G116680, Csa6G434390, Csa6G513630, Csa6G517300, Csa6G526350, Csa7G029980, Csa7G046100, Csa7G281400, Csa7G375840,
GO:0009653	anatomical structure morphogenesis	biological_process	20	Csa1G039280, Csa1G153530, Csa1G596420, Csa2G000250, Csa2G004740, Csa2G012730, Csa2G245510, Csa2G295940, Csa2G302270, Csa2G419960, Csa3G895630, Csa4G280590, Csa4G561180, Csa5G156190, Csa5G593330, Csa6G091860, Csa6G141360, Csa6G146430, Csa7G281400, Csa7G452940,
GO:0009719	response to endogenous stimulus	biological_process	13	Csa1G596420, Csa2G068680, Csa2G315390, Csa2G372720, Csa4G050200, Csa5G637160, Csa6G116680, Csa6G141390, Csa6G405890, Csa6G427970, Csa6G445210, Csa6G495680, Csa7G009030,
GO:0009790	embryo development	biological_process	6	Csa1G397110, Csa2G000250, Csa3G895630, Csa6G000680, Csa6G078500, Csa7G219260,
GO:0009791	post-embryonic development	biological_process	19	Csa1G397110, Csa1G596420, Csa2G000250, Csa2G279250, Csa2G419960, Csa3G471200, Csa3G895630, Csa4G280590, Csa5G148550, Csa6G000680, Csa6G078500, Csa6G091860, Csa6G146430, Csa6G405340, Csa6G502590, Csa6G513630, Csa7G048010, Csa7G213180, Csa7G336540,
GO:0009835	fruit ripening	biological_process	1	Csa6G511860,
GO:0009856	pollination	biological_process	4	Csa2G004740, Csa2G302270, Csa4G561180, Csa6G000680,
GO:0009875	pollen-pistil interaction	biological_process	1	Csa1G071210,
GO:0009908	flower development	biological_process	14	Csa1G153530, Csa2G000250, Csa2G012730, Csa2G295940, Csa2G419960, Csa3G640620, Csa4G000540, Csa6G091860, Csa6G141390, Csa6G146430, Csa6G491020, Csa6G513630, Csa7G004140, Csa7G452940,
GO:0009987	cellular process	biological_process	111	Csa1G014470, Csa1G025890, Csa1G042650, Csa1G071920, Csa1G153530, Csa1G164660, Csa1G397110, Csa1G435750, Csa1G470270, Csa1G481200, Csa1G496300, Csa2G021630, Csa2G031700, Csa2G049860, Csa2G215520, Csa2G245510, Csa2G354660, Csa2G354850, Csa2G360600, Csa2G361470, Csa2G377960, Csa3G073960, Csa3G110080, Csa3G115620, Csa3G124890, Csa3G127760, Csa3G135650, Csa3G144230, Csa3G171200, Csa3G250890, Csa3G3036…
GO:0009991	response to extracellular stimulus	biological_process	4	Csa1G397110, Csa2G000410, Csa6G012270, Csa6G212860,
GO:0015979	photosynthesis	biological_process	5	Csa1G596420, Csa4G101280, Csa4G664370, Csa6G518380, Csa7G046100,
GO:0016043	cellular component organization	biological_process	45	Csa1G009820, Csa1G039280, Csa1G042650, Csa1G153530, Csa1G397110, Csa1G470270, Csa1G481220, Csa2G000250, Csa2G004740, Csa2G021630, Csa2G245510, Csa2G302270, Csa2G419960, Csa3G005040, Csa3G110080, Csa3G124890, Csa3G134720, Csa3G471200, Csa3G646630, Csa3G822130, Csa3G873780, Csa4G000540, Csa4G011810, Csa4G076240, Csa4G101280, Csa4G280590, Csa4G293060, Csa4G561180, Csa4G620650, Csa4G664370, Csa5G1498…
GO:0016049	cell growth	biological_process	9	Csa1G039280, Csa2G004740, Csa2G245510, Csa2G302270, Csa4G561180, Csa5G156190, Csa5G593330, Csa6G500680, Csa7G281400,
GO:0019538	protein metabolic process	biological_process	12	Csa1G042650, Csa2G004740, Csa2G031700, Csa3G005040, Csa3G073960, Csa3G539670, Csa5G139840, Csa5G149840, Csa6G513630, Csa7G067470, Csa7G073400, Csa7G281400,
GO:0019725	cellular homeostasis	biological_process	3	Csa1G596420, Csa3G782760, Csa6G517300,
GO:0019748	secondary metabolic process	biological_process	4	Csa3G912340, Csa6G088130, Csa6G147460, Csa7G281400,
GO:0030154	cell differentiation	biological_process	11	Csa2G000250, Csa2G004740, Csa2G302270, Csa2G419960, Csa3G895630, Csa4G561180, Csa5G156190, Csa5G593330, Csa6G091860, Csa6G141360, Csa6G513630,
GO:0040007	growth	biological_process	4	Csa1G153530, Csa6G091860, Csa6G141390, Csa7G452940,
GO:0040029	regulation of gene expression, epigenetic	biological_process	6	Csa2G012730, Csa3G748840, Csa6G450390, Csa6G513630, Csa6G526350, Csa7G004140,
GO:0000166	nucleotide binding	molecular_function	84	Csa1G014470, Csa1G042650, Csa1G050250, Csa1G542460, Csa1G654870, Csa2G000410, Csa2G005890, Csa2G021630, Csa2G030010, Csa2G031700, Csa2G050000, Csa2G055000, Csa2G055020, Csa2G055040, Csa2G074130, Csa2G235610, Csa2G245510, Csa2G351000, Csa2G354850, Csa2G360650, Csa2G401310, Csa3G073960, Csa3G116650, Csa3G133920, Csa3G171200, Csa3G206330, Csa3G710750, Csa3G731800, Csa3G731860, Csa3G822500, Csa3G8830…
GO:0003676	nucleic acid binding	molecular_function	13	Csa2G074280, Csa2G235610, Csa2G270190, Csa3G019910, Csa4G000540, Csa4G083660, Csa4G553660, Csa4G639100, Csa5G319920, Csa5G651670, Csa7G336540, Csa7G414430, Csa7G450760,
GO:0003677	DNA binding	molecular_function	76	Csa1G001450, Csa1G009790, Csa1G009870, Csa1G015680, Csa1G024160, Csa1G033250, Csa1G038340, Csa1G039890, Csa1G045480, Csa1G051590, Csa1G109320, Csa1G424880, Csa1G433050, Csa1G482740, Csa1G538230, Csa1G547510, Csa2G000250, Csa2G000410, Csa2G030010, Csa2G035350, Csa2G068680, Csa2G279250, Csa2G315390, Csa2G350410, Csa2G352410, Csa2G419960, Csa3G076520, Csa3G115040, Csa3G116650, Csa3G117960, Csa3G1689…
GO:0003682	chromatin binding	molecular_function	1	Csa1G153530,
GO:0003700	transcription factor activity, sequence-specific DNA binding	molecular_function	18	Csa1G045480, Csa1G433050, Csa1G538230, Csa1G547510, Csa2G279250, Csa2G350410, Csa3G736760, Csa3G835890, Csa3G895630, Csa4G292470, Csa5G175970, Csa5G637160, Csa6G141390, Csa6G296960, Csa6G491020, Csa6G525430, Csa6G526230, Csa7G452940,
GO:0003723	RNA binding	molecular_function	12	Csa1G014470, Csa1G654870, Csa2G171890, Csa3G116650, Csa5G622680, Csa6G000680, Csa6G002890, Csa6G103530, Csa6G135980, Csa6G141390, Csa6G513630, Csa7G447980,
GO:0003774	motor activity	molecular_function	3	Csa3G133920, Csa5G157410, Csa7G004700,
GO:0003824	catalytic activity	molecular_function	67	Csa1G013190, Csa1G014470, Csa1G050250, Csa1G050300, Csa1G153530, Csa1G435750, Csa2G010320, Csa2G034800, Csa2G050000, Csa2G055000, Csa2G055020, Csa2G055040, Csa2G360600, Csa2G401310, Csa3G002800, Csa3G073960, Csa3G115620, Csa3G127760, Csa3G736760, Csa3G748840, Csa3G782760, Csa3G892760, Csa3G912340, Csa4G000540, Csa4G013560, Csa4G106870, Csa4G280590, Csa4G286990, Csa4G287020, Csa4G287550, Csa4G2913…
GO:0004518	nuclease activity	molecular_function	6	Csa1G654870, Csa2G030010, Csa3G116650, Csa5G651670, Csa6G146430, Csa7G414430,
GO:0004871	signal transducer activity	molecular_function	4	Csa4G106870, Csa5G550190, Csa6G116680, Csa7G029980,
GO:0004872	receptor activity	molecular_function	4	Csa4G106870, Csa5G550190, Csa6G116680, Csa7G029980,
GO:0005102	receptor binding	molecular_function	1	Csa3G822130,
GO:0005198	structural molecule activity	molecular_function	4	Csa1G481220, Csa3G112770, Csa3G112780, Csa6G524020,
GO:0005215	transporter activity	molecular_function	26	Csa1G266170, Csa1G573610, Csa1G586880, Csa2G079120, Csa2G248750, Csa2G301470, Csa2G302270, Csa3G177940, Csa3G250890, Csa3G355560, Csa3G483760, Csa3G822500, Csa4G075190, Csa4G312860, Csa4G507450, Csa5G070180, Csa5G149840, Csa5G155540, Csa5G464800, Csa5G602170, Csa6G104650, Csa6G495680, Csa6G499180, Csa6G525360, Csa7G046100, Csa7G048010,
GO:0005488	binding	molecular_function	84	Csa1G011560, Csa1G013190, Csa1G014470, Csa1G025890, Csa1G071920, Csa1G073690, Csa1G096050, Csa1G397110, Csa1G424880, Csa1G470270, Csa1G569490, Csa1G596420, Csa1G659600, Csa1G690370, Csa2G000530, Csa2G004740, Csa2G010320, Csa2G012730, Csa2G074230, Csa2G148430, Csa2G401310, Csa3G002800, Csa3G019910, Csa3G019980, Csa3G073960, Csa3G115620, Csa3G127760, Csa3G198510, Csa3G471200, Csa3G738990, Csa3G7450…
GO:0005515	protein binding	molecular_function	83	Csa1G042650, Csa1G060260, Csa1G153530, Csa1G257340, Csa1G424880, Csa1G569490, Csa1G612950, Csa1G654870, Csa2G010320, Csa2G068680, Csa2G349080, Csa2G372720, Csa2G435500, Csa3G011840, Csa3G116650, Csa3G119460, Csa3G133920, Csa3G198510, Csa3G360140, Csa3G471200, Csa3G731800, Csa3G731860, Csa3G745020, Csa3G822500, Csa3G848220, Csa3G878960, Csa4G011690, Csa4G013030, Csa4G096100, Csa4G280500, Csa4G2805…
GO:0008135	translation factor activity, RNA binding	molecular_function	5	Csa1G257340, Csa2G171890, Csa4G011690, Csa6G502590, Csa7G037660,
GO:0008289	lipid binding	molecular_function	9	Csa1G538230, Csa2G419960, Csa3G895630, Csa6G141360, Csa6G525430, Csa7G062780, Csa7G258850, Csa7G432430, Csa7G452940,
GO:0016301	kinase activity	molecular_function	49	Csa1G071920, Csa1G085350, Csa1G542460, Csa2G021630, Csa2G049860, Csa2G245510, Csa2G354850, Csa2G360650, Csa3G171200, Csa3G710750, Csa3G731800, Csa3G731860, Csa3G883000, Csa3G892210, Csa3G895920, Csa4G050200, Csa4G106870, Csa4G129580, Csa4G561180, Csa5G139090, Csa5G150990, Csa5G176030, Csa5G211530, Csa5G550190, Csa5G642730, Csa6G004520, Csa6G011670, Csa6G018600, Csa6G052820, Csa6G091860, Csa6G1067…
GO:0016740	transferase activity	molecular_function	40	Csa1G025890, Csa1G071920, Csa1G470270, Csa1G526840, Csa2G000530, Csa2G030010, Csa2G049860, Csa2G121990, Csa2G215520, Csa2G238250, Csa2G292770, Csa2G360840, Csa2G361470, Csa2G381820, Csa3G073960, Csa3G110720, Csa3G124890, Csa3G144230, Csa3G171830, Csa3G219730, Csa3G471200, Csa3G539670, Csa3G811600, Csa3G848220, Csa4G095050, Csa4G179090, Csa4G618510, Csa5G165220, Csa6G004520, Csa6G012270, Csa6G0881…
GO:0016787	hydrolase activity	molecular_function	47	Csa1G071920, Csa1G164660, Csa1G496300, Csa1G561360, Csa1G654870, Csa2G000410, Csa2G004740, Csa2G005890, Csa2G031700, Csa2G074230, Csa2G084270, Csa3G005040, Csa3G110080, Csa3G116650, Csa3G539670, Csa3G822500, Csa3G850490, Csa3G910690, Csa4G076240, Csa4G377200, Csa4G649590, Csa5G139840, Csa5G148530, Csa5G149840, Csa5G223120, Csa5G599870, Csa5G612840, Csa5G651670, Csa6G002890, Csa6G039020, Csa6G0623…
GO:0030234	enzyme regulator activity	molecular_function	3	Csa2G372110, Csa5G156190, Csa6G078500,
GO:0030246	carbohydrate binding	molecular_function	4	Csa3G892760, Csa6G039020, Csa6G182690, Csa6G511860,
GO:0005576	extracellular region	cellular_component	8	Csa1G009820, Csa1G596420, Csa3G110080, Csa3G822130, Csa4G076240, Csa5G599870, Csa6G525610, Csa7G414430,
GO:0005618	cell wall	cellular_component	4	Csa1G009820, Csa1G481220, Csa1G596420, Csa7G043630,
GO:0005622	intracellular	cellular_component	42	Csa1G045480, Csa1G153530, Csa1G433050, Csa1G538230, Csa1G547510, Csa2G030010, Csa2G031700, Csa2G119340, Csa2G171890, Csa2G235610, Csa2G248750, Csa2G279250, Csa2G350410, Csa3G736760, Csa3G835890, Csa3G850640, Csa3G873780, Csa3G895630, Csa4G022930, Csa4G083660, Csa4G101280, Csa4G292470, Csa4G526050, Csa5G175970, Csa5G464800, Csa5G585420, Csa5G603910, Csa5G623800, Csa5G637160, Csa6G135970, Csa6G1413…
GO:0005623	cell	cellular_component	5	Csa2G004740, Csa3G073960, Csa3G782760, Csa6G062300, Csa6G091860,
GO:0005634	nucleus	cellular_component	69	Csa1G001450, Csa1G009870, Csa1G015680, Csa1G038340, Csa1G039890, Csa1G051590, Csa1G153530, Csa1G164660, Csa1G424880, Csa1G433050, Csa1G538230, Csa1G596420, Csa2G000250, Csa2G012730, Csa2G031700, Csa2G068680, Csa2G074280, Csa2G171890, Csa2G270190, Csa2G279250, Csa2G315390, Csa2G350410, Csa2G361470, Csa2G372720, Csa2G419960, Csa3G019910, Csa3G117960, Csa3G234520, Csa3G303630, Csa3G379740, Csa3G5235…
GO:0005635	nuclear envelope	cellular_component	1	Csa6G427970,
GO:0005654	nucleoplasm	cellular_component	2	Csa3G640620, Csa6G505900,
GO:0005730	nucleolus	cellular_component	5	Csa1G042680, Csa2G121990, Csa2G351000, Csa3G811600, Csa4G083660,
GO:0005737	cytoplasm	cellular_component	21	Csa1G014470, Csa1G164660, Csa1G435750, Csa1G481200, Csa2G354660, Csa2G377960, Csa2G401310, Csa3G883000, Csa4G011810, Csa5G219380, Csa5G570400, Csa5G571570, Csa6G146430, Csa6G147460, Csa6G212860, Csa6G290790, Csa6G500600, Csa6G500680, Csa6G526350, Csa7G258850, Csa7G387180,
GO:0005739	mitochondrion	cellular_component	12	Csa1G025890, Csa1G188170, Csa3G135650, Csa3G483760, Csa4G000540, Csa4G312860, Csa4G620650, Csa5G352610, Csa5G464800, Csa6G524020, Csa7G043630, Csa7G387180,
GO:0005768	endosome	cellular_component	4	Csa1G397110, Csa2G059800, Csa3G910690, Csa5G165220,
GO:0005773	vacuole	cellular_component	9	Csa1G397110, Csa1G481220, Csa1G573610, Csa2G238250, Csa3G910690, Csa4G050200, Csa4G075190, Csa7G043630, Csa7G048010,
GO:0005777	peroxisome	cellular_component	1	Csa3G471200,
GO:0005783	endoplasmic reticulum	cellular_component	8	Csa1G188170, Csa1G397110, Csa2G361470, Csa3G822500, Csa6G039020, Csa6G094700, Csa6G495680, Csa7G219260,
GO:0005794	Golgi apparatus	cellular_component	9	Csa1G397110, Csa2G059800, Csa3G124890, Csa3G910690, Csa5G165220, Csa6G116680, Csa7G044820, Csa7G048010, Csa7G067470,
GO:0005829	cytosol	cellular_component	23	Csa1G014470, Csa1G042650, Csa1G481220, Csa2G021630, Csa2G031700, Csa2G074280, Csa2G119340, Csa2G171890, Csa2G377960, Csa3G073960, Csa3G471200, Csa3G910690, Csa3G912340, Csa4G050200, Csa5G149840, Csa5G223120, Csa5G593330, Csa6G078500, Csa6G182690, Csa6G495050, Csa6G517300, Csa7G004140, Csa7G387180,
GO:0005840	ribosome	cellular_component	10	Csa1G257340, Csa1G481220, Csa2G171890, Csa3G112770, Csa3G112780, Csa4G011690, Csa6G502590, Csa6G524020, Csa7G037660, Csa7G387180,
GO:0005856	cytoskeleton	cellular_component	7	Csa3G133920, Csa3G134720, Csa5G157410, Csa5G593330, Csa6G078500, Csa6G526350, Csa7G004700,
GO:0005886	plasma membrane	cellular_component	31	Csa1G164660, Csa1G266170, Csa1G470270, Csa1G481220, Csa1G573610, Csa2G005890, Csa3G539670, Csa3G910690, Csa4G011690, Csa4G050200, Csa4G075190, Csa4G652130, Csa4G652820, Csa4G664370, Csa5G148550, Csa5G602170, Csa5G612840, Csa5G642730, Csa6G062300, Csa6G092510, Csa6G094700, Csa6G116680, Csa6G135980, Csa6G182690, Csa6G495680, Csa6G500680, Csa7G046100, Csa7G048010, Csa7G258850, Csa7G336540, Csa7G4295…
GO:0009536	plastid	cellular_component	24	Csa2G049860, Csa2G360600, Csa3G005040, Csa3G115620, Csa3G144230, Csa3G180240, Csa3G912340, Csa4G000540, Csa4G101280, Csa4G179090, Csa4G290840, Csa4G293060, Csa5G070180, Csa5G139840, Csa5G524850, Csa5G623530, Csa6G000680, Csa6G399770, Csa6G502590, Csa6G518380, Csa7G043630, Csa7G046100, Csa7G213180, Csa7G372340,
GO:0009579	thylakoid	cellular_component	3	Csa3G005040, Csa4G293060, Csa7G046100,
GO:0016020	membrane	cellular_component	66	Csa1G009820, Csa1G188170, Csa1G266170, Csa1G397110, Csa1G470270, Csa1G481220, Csa1G573580, Csa1G573610, Csa1G586880, Csa2G005890, Csa2G079120, Csa2G238250, Csa2G301470, Csa2G302270, Csa2G381820, Csa3G005040, Csa3G110720, Csa3G124890, Csa3G127760, Csa3G132570, Csa3G177940, Csa3G250890, Csa3G355560, Csa3G483760, Csa3G731800, Csa3G731860, Csa3G822500, Csa3G889090, Csa3G910690, Csa4G000540, Csa4G0751…
