# Supplementary material for: Identification of MicroRNAs and Their Targets That Respond to Powdery Mildew Infection in Cucumber by Small RNA and Degradome Sequencing
Source: Front Genet. 2020 Mar 26;11:246. doi: 10.3389/fgene.2020.00246 (PMC7113371; doi:10.3389/fgene.2020.00246)
Supplement: Supplementary file 6 [file Table_6.XLSX]

## Sheet: Sheet1
TableS6 Differentially expressed miRNA target genes that encode transcription factors.
#	miRNA	target gene	Transcription factor family
1	Csa-miR172c-3p*	Csa2G279250	AP2
2	Csa-miR172c-3p*	Csa3G736760	AP2
3	Csa-miR172c-3p*	Csa4G292470	AP2
4	Csa-miR172c-3p*	Csa6G296960	AP2
5	Csa-miR172c-3p*	Csa6G491020	AP2
6	Csa-miR172c-3p*	Csa5G175970	AP2
7	Csa-miR172c-3p*	Csa2G068680	ARF
8	Csa-miR160h*	Csa2G315390	ARF
9	Csa-miR160h*	Csa6G141390	ARF
10	Csa-miR160h*	Csa6G405890	ARF
11	Csa-miR160h*	Csa6G445210	ARF
12	Csa-miR172c-3p*	Csa1G612950	bHLH
13	Csa_novel-3*	Csa3G019980	C2H2
14	Csa-miR396i-3p*	Csa6G185260	C3H
15	Csa-miR172c-3p*	Csa7G031530	CO-like
16	Csa-miR172c-3p*	Csa1G009790	Dof
17	Csa-miR172c-3p*	Csa1G033250	Dof
18	Csa-miR172c-3p*	Csa3G115040	Dof
19	Csa-miR396b-3p*	Csa6G511070	FAR1
20	Csa-miR171g*	Csa3G020600	GRAS
21	Csa-miR171g*	Csa4G043840	GRAS
22	Csa-miR171f-3p*	Csa6G040600	GRAS
23	Csa-miR171g*	Csa6G109640	GRAS
24	Csa_novel-19*	Csa1G424880	HB-PHD
25	Csa-miR172c-3p*	Csa1G433050	HD-ZIP
26	Csa_novel-24*	Csa3G835890	HD-ZIP
27	Csa-miR858a*	Csa2G419960	HD-ZIP
28	Csa-miR172c-3p*	Csa2G295940	LBD
29	Csa-miR172c-3p*	Csa5G219380	LBD
30	Csa-miR172c-3p*	Csa5G496470	LBD
31	Csa-miR172c-3p*	Csa6G290790	LBD
32	Csa-miR172c-3p*	Csa7G451300	LBD
33	Csa-miR172c-3p*	Csa1G109320	MYB
34	Csa-miR858b*	Csa2G352410	MYB
35	Csa-miR858a*	Csa3G076520	MYB
36	Csa-miR858a*	Csa3G168940	MYB
37	Csa-miR858a*	Csa3G182040	MYB
38	Csa-miR858a*	Csa3G303630	MYB
39	Csa_novel-24*	Csa3G734230	MYB
40	Csa-miR858b*	Csa3G824850	MYB
41	Csa-miR858a*	Csa5G148680	MYB
42	Csa-miR858b*	Csa5G152790	MYB
43	Csa-miR858a*	Csa5G425400	MYB
44	Csa-miR858b*	Csa5G637660	MYB
45	Csa-miR858a*	Csa6G040640	MYB
46	Csa-miR858a*	Csa7G045590	MYB
47	Csa-miR858a*	Csa7G046120	MYB
48	Csa-miR858a*	Csa7G375780	MYB
49	Csa-miR396a-3p*	Csa1G024160	MYB
50	Csa-miR858b*	Csa1G482740	MYB
51	Csa-miR395a-3p*	Csa2G035350	MYB
52	Csa-miR858a*	Csa3G592130	MYB
53	Csa-miR164f-5p*	Csa1G009870	NAC
54	Csa-miR164f-5p*	Csa1G038340	NAC
55	Csa-miR164f-5p*	Csa3G234520	NAC
56	Csa-miR858b*	Csa3G379740	NAC
57	Csa-miR164f-5p*	Csa3G523580	NAC
58	Csa-miR164f-5p*	Csa3G824990	NAC
59	Csa-miR164f-5p*	Csa4G629480	NAC
60	Csa-miR164f-5p*	Csa5G637160	NAC
61	Csa-miR172c-3p*	Csa6G139170	NAC
62	Csa-miR395a-3p*	Csa4G646380	Nin-like
63	Csa-miR156g*	Csa1G001450	SBP
64	Csa-miR156g*	Csa1G015680	SBP
65	Csa-miR156g*	Csa1G039890	SBP
66	Csa-miR156g*	Csa1G051590	SBP
67	Csa-miR156g*	Csa3G117960	SBP
68	Csa-miR156g*	Csa3G567830	SBP
69	Csa-miR156g*	Csa3G809420	SBP
70	Csa-miR156g*	Csa6G094760	SBP
71	Csa-miR172c-3p*	Csa6G426360	TALE
72	Csa-miR172c-3p*	Csa1G690370	Trihelix
73	Csa-miR172c-3p*	Csa2G350410	Trihelix
74	Csa-miR162a*	Csa6G091850	Trihelix
75	Csa-miR858a*	Csa1G045480	WRKY
76	Csa-miR172c-3p*	Csa1G547510	WRKY
77	Csa-miR172c-3p*	Csa6G526230	WRKY
