# Supplementary material for: Identification of MicroRNAs and Their Targets That Respond to Powdery Mildew Infection in Cucumber by Small RNA and Degradome Sequencing
Source: Front Genet. 2020 Mar 26;11:246. doi: 10.3389/fgene.2020.00246 (PMC7113371; doi:10.3389/fgene.2020.00246)
Supplement: Supplementary file 7 [file Table_7.XLSX]

## Sheet: Sheet1
Table S7 Fragments per kilobase million (FPKM) values of the negatively regulated miRNA target genes that were identified by RNA-seq. ID_1, ID_2, and ID_3 represent the three replications of PM-inoculated D8 leaves; NID_1, NID_2, and NID_3 represent the three replications of non-inoculated D8 control leaves. IS_1, IS_2, and IS_3 represent the three replications of PM-inoculated SSSL508-28 leaves;…
#	miRNA	Target gene	Description	NID_1 FPKM	NID_2 FPKM	NID_3 FPKM	ID_1 FPKM	ID_2 FPKM	ID_3 FPKM	NIS_1 FPKM	NIS_2 FPKM	NIS_3 FPKM	IS_1 FPKM	IS_2 FPKM	IS_3 FPKM
1	Csa-miR162	CsaUNG031630	CBL-interacting protein kinase; contains IPR020636 (Calcium/calmodulin-dependent/calcium-dependent protein kinase)	28.02	42.92	33.58	15.13	23.64	8.72	20.69	19.54	7.16	4.53	1.88	1.74
2	Csa-miR162a	Csa6G405940	Inter-alpha-trypsin inhibitor heavy chain H3; contains IPR002035 (von Willebrand factor, type A), IPR013083 (Zinc finger, RING/FYVE/PHD-type)	11.93	11.73	9.25	2.84	4.17	3.68	5.03	4.93	3.2	5.21	5.85	4.82
3	Csa-miR162a	Csa1G039280	Srp40p; contains IPR025486 (Domain of unknown function DUF4378)	23.86	25.84	21.32	16.48	15.24	14	15.65	16.91	10.87	9.5	6.8	6.54
4	Csa-miR162a	CsaUNG031630	CBL-interacting protein kinase; contains IPR020636 (Calcium/calmodulin-dependent/calcium-dependent protein kinase)	28.02	42.92	33.58	15.13	23.64	8.72	20.69	19.54	7.16	4.53	1.88	1.74
5	Csa-miR162a	Csa3G182100	Pentatricopeptide repeat-containing protein, putative; contains IPR002885 (Pentatricopeptide repeat)	5.67	4.4	5.55	3.03	2.4	3.09	3.8	2.96	2.23	5.18	6.06	6.17
6	Csa-miR162a	Csa5G524850	L-aspartate oxidase, putative; contains IPR005288 (L-aspartate oxidase), IPR013027 (FAD-dependent pyridine nucleotide-disulphide oxidoreductase), IPR015939 (Fumarate reductase/succinate dehydrogenase flavoprotein-like, C-terminal), IPR027477 (Succinate dehydrogenase/fumarate reductase flavoprotein, catalytic domain)	4.88	4.44	3.93	1.98	2.18	3.44	5	5.38	3.52	1.78	3.61	2.38
7	Csa_novel-1	Csa6G002890	Double-stranded RNA-specific adenosine deaminase; contains IPR002466 (Adenosine deaminase/editase)	16.63	17.69	14.37	8.75	10.65	7.25	12.04	6.6	8.88	11.83	10.81	9.45
8	Csa_novel-1	Csa7G373500	Serine/threonine-protein kinase, putative; contains IPR018865 (Serine-threonine protein kinase 19)	21.28	24.38	17.46	12.43	12.65	15.28	17.85	11.79	18.31	17.31	18.95	14.21
9	Csa_novel-1	Csa2G349080	Octicosapeptide/Phox/Bem1p domain-containing protein kinase; contains IPR000270 (Phox/Bem1p)	240.51	183.96	189.91	24.47	21.92	68.41	69.07	109.07	38.27	16.69	22.82	6.8
10	Csa-miR396i-3p	Csa5G622680	Pumilio, putative; contains IPR012940 (Nucleic acid binding NABP), IPR016024 (Armadillo-type fold)	16.43	13.55	16.39	10.51	11.07	10.74	12.18	10.22	9.3	11.08	11.37	12.01
11	Csa-miR396i-3p	Csa2G049860	FGGY family of carbohydrate kinase; contains IPR006003 (Carbohydrate kinase, FGGY-related)	105.48	87.19	99.46	60.1	47.27	82.98	65.85	82.45	64.53	56.82	77.59	54.8
12	Csa-miR156j	Csa3G567830	Squamosa promoter-binding protein; contains IPR004333 (Transcription factor, SBP-box)	16.68	21.4	18.42	7.8	8.58	9.58	10.68	12.3	7.52	8.57	12.94	9.18
13	Csa-miR156j	Csa1G001450	Squamosa promoter-binding protein; contains IPR004333 (Transcription factor, SBP-box)	1.49	1.74	1.38	0.41	0.52	0.65	0.51	1.04	0.81	0.34	0.43	0.44
14	Csa-miR156k	Csa1G001450	Squamosa promoter-binding protein; contains IPR004333 (Transcription factor, SBP-box)	1.49	1.74	1.38	0.41	0.52	0.65	0.51	1.04	0.81	0.34	0.43	0.44
15	Csa-miR156k	Csa3G567830	Squamosa promoter-binding protein; contains IPR004333 (Transcription factor, SBP-box)	16.68	21.4	18.42	7.8	8.58	9.58	10.68	12.3	7.52	8.57	12.94	9.18
16	Csa-miR156k	Csa5G139240	Protein yippee-like; contains IPR004910 (Yippee-like protein)	451.93	397.35	580.4	242.41	247.57	297.3	325.4	272.6	302.33	211.63	227	147.71
17	Csa-miR160f	Csa2G315390	Auxin response factor, putative; contains IPR010525 (Auxin response factor), IPR015300 (DNA-binding pseudobarrel domain)	6.1	4.35	5.32	3.89	3.82	2.68	3.14	1.97	2.88	3.55	5.16	4.13
18	Csa-miR160f	Csa3G250890	Probable potassium transport system protein kup; contains IPR003855 (K+ potassium transporter)	29.73	19.72	27.48	14.56	15.3	13.6	18.6	18.42	12.82	15.49	13.48	11.23
19	Csa-miR160f	Csa6G141390	Auxin response factor, putative; contains IPR003311 (AUX/IAA protein), IPR010525 (Auxin response factor), IPR015300 (DNA-binding pseudobarrel domain)	8.34	14.65	13.26	3.32	5.47	5.27	10.51	10.1	11.67	12.19	14.22	14.32
20	Csa-miR160f	Csa5G070180	Probable potassium transport system protein kup; contains IPR003855 (K+ potassium transporter)	108.82	134.37	104.53	74.6	65.37	91.19	95.8	58.19	95.96	69.95	79.19	80.24
21	Csa-miR160f	Csa6G405890	Auxin response factor, putative; contains IPR010525 (Auxin response factor), IPR015300 (DNA-binding pseudobarrel domain)	14.15	11.45	13.3	9.49	6.87	6.96	9.31	7.83	8.95	19.54	20.17	15.71
22	Csa-miR160f	Csa2G296090	UPF0496 protein; contains IPR007749 (Protein of unknown function DUF677)	327.41	368.36	384.81	193.5	210.25	242.87	340.8	297.34	259.99	86.02	84.35	65.76
23	Csa_novel-3	Csa4G664370	Plastid movement impaired1; contains IPR019448 (EEIG1/EHBP1 N-terminal domain)	78.75	79.27	70.09	27.64	27.35	51.59	53.41	73.52	39.01	36.98	29.91	22.5
24	Csa_novel-3	Csa5G622720	DNL-type zinc finger protein; contains IPR007853 (Zinc finger, DNL-type), IPR024158 (Mitochondrial import protein TIM15)	27.89	22.49	27.5	16.24	19.41	16.58	20.26	23.28	14.9	16.65	21.89	19.55
25	Csa-miR171k-3p	Csa3G020600	Scarecrow transcription factor family protein; contains IPR005202 (Transcription factor GRAS)	16.57	14.35	14.8	6.11	8.02	5.49	8.95	9.07	6.61	4.17	4.32	5.42
26	Csa-miR171k-3p	Csa4G043840	GRAS family transcription factor; contains IPR005202 (Transcription factor GRAS)	14.33	12.67	12.93	7.61	6.01	9.22	8.28	13.36	9.71	19.62	27.29	19.32
27	Csa-miR171k-3p	Csa6G109640	Scarecrow transcription factor family protein; contains IPR005202 (Transcription factor GRAS)	6.49	6.26	4.95	2.33	2.77	2.03	3.05	3.27	2.47	3.69	4.19	4.06
28	Csa-miR171k-3p	Csa1G071920	Riboflavin kinase; contains IPR006402 (HAD-superfamily hydrolase, subfamily IA, variant 3), IPR023214 (HAD-like domain), IPR023465 (Riboflavin kinase domain), IPR023468 (Riboflavin kinase)	132.33	125.91	123.88	84.54	71.72	109.4	110.75	56.36	100.84	99.64	138.99	87.7
29	Csa-miR396b-3p	Csa6G405940	Inter-alpha-trypsin inhibitor heavy chain H3; contains IPR002035 (von Willebrand factor, type A), IPR013083 (Zinc finger, RING/FYVE/PHD-type)	11.93	11.73	9.25	2.84	4.17	3.68	5.03	4.93	3.2	5.21	5.85	4.82
30	Csa-miR172c-3p	Csa5G319920	RNA-binding protein, putative; contains IPR000467 (G-patch domain), IPR001876 (Zinc finger, RanBP2-type), IPR012677 (Nucleotide-binding, alpha-beta plait)	43.87	34.89	37	31.57	27.67	24.59	30.22	13.72	27.09	24.38	31.1	27.36
31	Csa-miR172c-3p	Csa1G033250	Dof zinc finger protein; contains IPR003851 (Zinc finger, Dof-type)	11.41	6.25	9.19	3.75	2.51	2.82	3.08	3.48	1.89	2.22	3.32	0.83
32	Csa-miR172c-3p	Csa7G031530	Zinc finger protein CONSTANS-LIKE protein; contains IPR000315 (Zinc finger, B-box), IPR010402 (CCT domain)	73.73	64.01	68.24	38.15	39.12	47.75	53.93	53.24	39.64	41.29	44.69	40.29
33	Csa-miR172c-3p	Csa7G004700	Putative kinesin; contains IPR001752 (Kinesin, motor domain), IPR013083 (Zinc finger, RING/FYVE/PHD-type), IPR027417 (P-loop containing nucleoside triphosphate hydrolase)	90.09	108.86	87.26	46.2	43.08	61.65	77.14	35.72	63.96	30.14	26.2	26.06
34	Csa-miR172c-3p	Csa6G426360	Homeobox protein BEL1 homolog; contains IPR006563 (POX), IPR009057 (Homeodomain-like)	20.22	19.76	24.62	14.53	15.8	18.01	23.29	26.39	14.01	7.58	5.04	6.08
35	Csa-miR172c-3p	Csa1G009790	Dof zinc finger protein; contains IPR003851 (Zinc finger, Dof-type)	3.26	4.73	4.7	2.19	2.22	2.19	2.12	3.14	1.99	2.11	4.34	1.02
36	Csa-miR172c-3p	Csa2G121990	M404	22.74	21.67	23.61	13.18	15.05	13.56	15.74	20.64	12.02	15.07	17.75	15.72
37	Csa-miR172c-3p	Csa6G399770	Chaperone protein DNAj, putative; contains IPR001623 (DnaJ domain)	99.93	86.23	73.28	42.88	34.73	46.78	53.58	18.68	56.14	42.97	68.29	33.19
38	Csa-miR172c-3p	Csa2G279250	AP2-like ethylene-responsive transcription factor; contains IPR016177 (DNA-binding, integrase-type)	20.99	16.35	22.06	13.91	14.38	14.16	15.26	10.26	12.49	13.87	13.72	13.82
39	Csa-miR172c-3p	Csa5G650530	Unknown protein	61.05	78.22	38.08	15.49	16.13	32.04	33.31	24.81	24.1	15.31	15.31	7.96
40	Csa-miR172c-3p	Csa5G219380	LOB domain-containing protein, putative; contains IPR004883 (Lateral organ boundaries, LOB)	5.95	7.18	4.8	1.64	0.93	4.27	3.12	3.82	2.9	3.48	5.68	1.63
41	Csa-miR172c-3p	Csa3G044480	cDNA clone:J013034M05, full insert sequence	31.52	26.26	35.36	22.61	22.7	21.86	24.04	26.53	18.84	20.32	21.06	20.83
42	Csa-miR172c-3p	Csa5G153070	Phosphatidylinositol N-acetyglucosaminlytransferase subunit P-like protein; contains IPR022212 (Protein of unknown function DUF3741), IPR025486 (Domain of unknown function DUF4378)	134.85	101.75	112.57	47.78	54.49	59.84	79.29	53.98	75.05	41.19	58.4	43.09
43	Csa-miR172c-3p	Csa5G139840	Abortive infection protein (Precursor); contains IPR003675 (CAAX amino terminal protease)	38.61	33.74	39.62	28.89	26.69	30.42	33.25	40.67	31.76	28.04	30.67	27.5
44	Csa-miR172c-3p	Csa2G350410	Trihelix transcription factor GT-1; contains IPR001005 (SANT/Myb domain)	29.66	21.41	31.15	16.96	16.29	18.32	20.49	19.74	16.22	16.44	17.7	13.69
45	Csa-miR172c-3p	Csa2G381820	Core-2/I-branching beta-1,6-N-acetylglucosaminyltransferase family protein; contains IPR003406 (Glycosyl transferase, family 14)	23.48	19.04	26.7	1.65	1.3	5.5	12.7	8.88	4.63	0.55	0.38	0.35
46	Csa-miR172c-3p	Csa1G612950	Transcription factor bHLH122; contains IPR011598 (Myc-type, basic helix-loop-helix (bHLH) domain)	8.29	7.24	9.49	2.13	2.93	3.24	4.59	5.1	4.99	2.67	2.15	1.78
47	Csa-miR172c-3p	Csa6G062300	Protein phosphatase 2c, putative; contains IPR001932 (Protein phosphatase 2C (PP2C)-like), IPR015655 (Protein phosphatase 2C)	16.72	12.22	20.76	6.47	8.2	5.54	10.37	8.07	6.56	7.53	7.15	6.4
48	Csa-miR171f-3p	Csa4G312860	Mitochondrial carrier protein, putative; contains IPR002067 (Mitochondrial carrier protein), IPR023395 (Mitochondrial carrier domain)	4.69	3.55	4.46	0.85	1.17	2.67	2.01	2.82	1.77	2.61	6.87	1.04
49	Csa-miR171f-3p	Csa4G043840	GRAS family transcription factor; contains IPR005202 (Transcription factor GRAS)	14.33	12.67	12.93	7.61	6.01	9.22	8.28	13.36	9.71	19.62	27.29	19.32
50	Csa-miR171f-3p	Csa3G020600	Scarecrow transcription factor family protein; contains IPR005202 (Transcription factor GRAS)	16.57	14.35	14.8	6.11	8.02	5.49	8.95	9.07	6.61	4.17	4.32	5.42
51	Csa-miR171f-3p	Csa6G109640	Scarecrow transcription factor family protein; contains IPR005202 (Transcription factor GRAS)	6.49	6.26	4.95	2.33	2.77	2.03	3.05	3.27	2.47	3.69	4.19	4.06
52	Csa-miR395a-3p	Csa3G738990	Zinc finger protein; contains IPR011016 (Zinc finger, RING-CH-type), IPR013083 (Zinc finger, RING/FYVE/PHD-type)	25.8	36.14	25.02	15.07	16.38	19.03	22.85	19.57	20.67	14.52	13.85	10.49
53	Csa-miR395a-3p	Csa4G664250	Coiled-coil domain-containing protein, putative	19.13	19.34	16.17	15.17	14.27	14.04	17.48	10.39	18.01	21.43	25.67	22.34
54	Csa-miR171a-3p	Csa4G043840	GRAS family transcription factor; contains IPR005202 (Transcription factor GRAS)	14.33	12.67	12.93	7.61	6.01	9.22	8.28	13.36	9.71	19.62	27.29	19.32
55	Csa-miR171a-3p	Csa3G020600	Scarecrow transcription factor family protein; contains IPR005202 (Transcription factor GRAS)	16.57	14.35	14.8	6.11	8.02	5.49	8.95	9.07	6.61	4.17	4.32	5.42
56	Csa-miR171a-3p	Csa6G109640	Scarecrow transcription factor family protein; contains IPR005202 (Transcription factor GRAS)	6.49	6.26	4.95	2.33	2.77	2.03	3.05	3.27	2.47	3.69	4.19	4.06
57	Csa-miR171g	Csa3G020600	Scarecrow transcription factor family protein; contains IPR005202 (Transcription factor GRAS)	16.57	14.35	14.8	6.11	8.02	5.49	8.95	9.07	6.61	4.17	4.32	5.42
58	Csa-miR171g	Csa4G043840	GRAS family transcription factor; contains IPR005202 (Transcription factor GRAS)	14.33	12.67	12.93	7.61	6.01	9.22	8.28	13.36	9.71	19.62	27.29	19.32
59	Csa-miR171g	Csa6G109640	Scarecrow transcription factor family protein; contains IPR005202 (Transcription factor GRAS)	6.49	6.26	4.95	2.33	2.77	2.03	3.05	3.27	2.47	3.69	4.19	4.06
60	Csa-miR858a	Csa6G103530	Poly(RC)-binding protein; contains IPR004087 (K Homology domain)	37.42	31.05	41.3	26.83	26.76	20.96	29.02	19.25	24.29	23.41	26.38	24.13
61	Csa-miR396d-3p	Csa5G622680	Pumilio, putative; contains IPR012940 (Nucleic acid binding NABP), IPR016024 (Armadillo-type fold)	16.43	13.55	16.39	10.51	11.07	10.74	12.18	10.22	9.3	11.08	11.37	12.01
62	Csa-miR396d-3p	Csa7G372340	Bile acid:sodium symporter family protein; contains IPR002657 (Bile acid:sodium symporter)	16.47	17.45	16.59	10.55	12.62	13.75	13.27	13.75	13.28	12.62	13.14	12.21
63	Csa-miR166a-5p	Csa6G011670	Serine/threonine-protein kinase prp4; contains IPR011009 (Protein kinase-like domain)	21.82	14.99	17.82	9.22	8.08	10.76	11.79	11.13	10.51	10.93	11.5	11.48
64	Csa-miR396a-3p	Csa2G049860	FGGY family of carbohydrate kinase; contains IPR006003 (Carbohydrate kinase, FGGY-related)	105.48	87.19	99.46	60.1	47.27	82.98	65.85	82.45	64.53	56.82	77.59	54.8
65	Csa-miR164f-5p	Csa3G360140	WD repeat-containing protein; contains IPR015943 (WD40/YVTN repeat-like-containing domain)	12.18	13.03	13.1	8.23	10.36	8.85	12.37	6.46	9.92	8.85	8.72	9.52
66	Csa-miR164f-5p	Csa3G740090	Putative uncharacterized protein OSJNBa0055P24.5	31.23	22.06	33.04	13.11	20.95	14.34	19.35	24.72	11.7	15.66	13.17	15.98
67	Csa-miR164f-5p	Csa3G622440	Tetraspanin family protein; contains IPR018499 (Tetraspanin/Peripherin)	50.09	49.26	51.78	32.59	36.49	40.33	40.69	46.67	37.91	56.89	70.26	55.41
68	Csa_novel-19	Csa4G526050	Charged multivesicular body protein 6; contains IPR005024 (Snf7)	48.62	52.24	54.2	29.28	34.62	46.5	49.25	61.58	43.79	37.42	30.74	25.74
69	Csa_novel-19	Csa1G424880	Pathogenesis-related homeodomain protein; contains IPR009057 (Homeodomain-like), IPR013083 (Zinc finger, RING/FYVE/PHD-type)	10.18	11.71	10.33	8.96	9.33	8.92	10.74	6.61	10.17	10.85	9.24	12.72
70	Csa_novel-19	Csa4G000540	Putative aspartate-tRNA ligase; contains IPR018150 (Aminoacyl-tRNA synthetase, class II (D/K/N)-like)	25.32	26.32	23.8	19.17	16.53	14.87	21.01	12.26	17.74	18.18	17.59	17.87
71	Csa_novel-19	Csa4G351100	Plant-specific domain TIGR01589 family protein; contains IPR006476 (Conserved hypothetical protein CHP01589, plant)	61.72	51.75	74.73	31.95	35.86	44.67	51.1	59.4	41.47	39.02	39.26	30.61
72	Csa-miR160a-5p	Csa6G405890	Auxin response factor, putative; contains IPR010525 (Auxin response factor), IPR015300 (DNA-binding pseudobarrel domain)	14.15	11.45	13.3	9.49	6.87	6.96	9.31	7.83	8.95	19.54	20.17	15.71
73	Csa-miR160a-5p	Csa2G315390	Auxin response factor, putative; contains IPR010525 (Auxin response factor), IPR015300 (DNA-binding pseudobarrel domain)	6.1	4.35	5.32	3.89	3.82	2.68	3.14	1.97	2.88	3.55	5.16	4.13
74	Csa-miR160a-5p	Csa2G296090	UPF0496 protein; contains IPR007749 (Protein of unknown function DUF677)	327.41	368.36	384.81	193.5	210.25	242.87	340.8	297.34	259.99	86.02	84.35	65.76
75	Csa-miR160a-5p	Csa6G141390	Auxin response factor, putative; contains IPR003311 (AUX/IAA protein), IPR010525 (Auxin response factor), IPR015300 (DNA-binding pseudobarrel domain)	8.34	14.65	13.26	3.32	5.47	5.27	10.51	10.1	11.67	12.19	14.22	14.32
76	Csa-miR160a-5p	Csa5G070180	Probable potassium transport system protein kup; contains IPR003855 (K+ potassium transporter)	108.82	134.37	104.53	74.6	65.37	91.19	95.8	58.19	95.96	69.95	79.19	80.24
77	Csa-miR160b	Csa6G141390	Auxin response factor, putative; contains IPR003311 (AUX/IAA protein), IPR010525 (Auxin response factor), IPR015300 (DNA-binding pseudobarrel domain)	8.34	14.65	13.26	3.32	5.47	5.27	10.51	10.1	11.67	12.19	14.22	14.32
78	Csa-miR160b	Csa5G070180	Probable potassium transport system protein kup; contains IPR003855 (K+ potassium transporter)	108.82	134.37	104.53	74.6	65.37	91.19	95.8	58.19	95.96	69.95	79.19	80.24
79	Csa-miR160b	Csa6G405890	Auxin response factor, putative; contains IPR010525 (Auxin response factor), IPR015300 (DNA-binding pseudobarrel domain)	14.15	11.45	13.3	9.49	6.87	6.96	9.31	7.83	8.95	19.54	20.17	15.71
80	Csa-miR160b	Csa2G315390	Auxin response factor, putative; contains IPR010525 (Auxin response factor), IPR015300 (DNA-binding pseudobarrel domain)	6.1	4.35	5.32	3.89	3.82	2.68	3.14	1.97	2.88	3.55	5.16	4.13
81	Csa-miR160h	Csa6G141390	Auxin response factor, putative; contains IPR003311 (AUX/IAA protein), IPR010525 (Auxin response factor), IPR015300 (DNA-binding pseudobarrel domain)	8.34	14.65	13.26	3.32	5.47	5.27	10.51	10.1	11.67	12.19	14.22	14.32
82	Csa-miR160h	Csa2G315390	Auxin response factor, putative; contains IPR010525 (Auxin response factor), IPR015300 (DNA-binding pseudobarrel domain)	6.1	4.35	5.32	3.89	3.82	2.68	3.14	1.97	2.88	3.55	5.16	4.13
83	Csa-miR160h	Csa6G405890	Auxin response factor, putative; contains IPR010525 (Auxin response factor), IPR015300 (DNA-binding pseudobarrel domain)	14.15	11.45	13.3	9.49	6.87	6.96	9.31	7.83	8.95	19.54	20.17	15.71
84	Csa-miR156e	Csa7G427100	Unknown protein	8.38	7.81	7.14	3.77	4.89	3.83	4.86	5.41	3.36	4.38	4.01	4.7
85	Csa-miR156e	Csa3G567830	Squamosa promoter-binding protein; contains IPR004333 (Transcription factor, SBP-box)	16.68	21.4	18.42	7.8	8.58	9.58	10.68	12.3	7.52	8.57	12.94	9.18
86	Csa-miR156e	Csa5G156190	Guanine nucleotide-binding protein subunit beta-like protein; contains IPR015943 (WD40/YVTN repeat-like-containing domain)	29.62	26.09	27.53	17.06	15.93	13.79	21.55	21.04	12.23	26.99	27.74	22.23
87	Csa-miR156e	Csa1G001450	Squamosa promoter-binding protein; contains IPR004333 (Transcription factor, SBP-box)	1.49	1.74	1.38	0.41	0.52	0.65	0.51	1.04	0.81	0.34	0.43	0.44
88	Csa-miR156g	Csa1G001450	Squamosa promoter-binding protein; contains IPR004333 (Transcription factor, SBP-box)	1.49	1.74	1.38	0.41	0.52	0.65	0.51	1.04	0.81	0.34	0.43	0.44
89	Csa-miR156g	Csa5G139240	Protein yippee-like; contains IPR004910 (Yippee-like protein)	451.93	397.35	580.4	242.41	247.57	297.3	325.4	272.6	302.33	211.63	227	147.71
90	Csa-miR156g	Csa3G567830	Squamosa promoter-binding protein; contains IPR004333 (Transcription factor, SBP-box)	16.68	21.4	18.42	7.8	8.58	9.58	10.68	12.3	7.52	8.57	12.94	9.18
91	Csa-miR156g	Csa3G782760	Glutaredoxin family protein; contains IPR012336 (Thioredoxin-like fold)	2.16	1.78	1.41	0.79	0.98	0.78	1.22	0.84	0.93	0.77	1.48	0.79
92	Csa-miR156g	Csa4G107390	Hyccin; contains IPR018619 (Hyccin)	45.29	39.64	37.44	26.2	27.11	26.31	24.83	32.14	21.67	35.43	31.48	42.77
93	Csa-miR395d-3p	Csa4G011690	Eukaryotic translation initiation factor 2A; contains IPR015943 (WD40/YVTN repeat-like-containing domain)	20.12	18.2	19.58	19.47	21.51	12.16	16.11	14.26	12.61	20.88	17.83	19.85
94	Csa-miR395d-3p	Csa6G510860	Ferredoxin-fold anticodon-binding domain-containing protein 1; contains IPR019446 (Domain of unknown function DUF2431)	5.73	2.78	7.28	9.18	8.62	4.59	4.39	2.72	4.08	9.05	10.22	13.07
95	Csa-miR398b-3p	Csa1G526840	UDP-glycosyltransferase 1; contains IPR002213 (UDP-glucuronosyl/UDP-glucosyltransferase)	4.75	6.96	5.94	22.11	23.18	12.15	12.67	15.37	29.85	47.84	56.45	45.25

## Sheet: Sheet2
Csa1G001450
Csa1G001450
Csa1G001450
Csa1G001450
Csa1G009790
Csa1G033250
Csa1G039280
Csa1G071920
Csa1G424880
Csa1G526840
Csa1G526840
Csa1G538200
Csa1G612950
Csa2G049860
Csa2G049860
Csa2G121990
Csa2G279250
Csa2G296090
Csa2G296090
Csa2G315390
Csa2G315390
Csa2G315390
Csa2G315390
Csa2G349080
Csa2G350410
Csa2G381820
Csa3G017170
Csa3G020600
Csa3G020600
Csa3G020600
Csa3G020600
Csa3G044480
Csa3G182100
Csa3G250890
Csa3G360140
Csa3G567830
Csa3G567830
Csa3G567830
Csa3G567830
Csa3G622440
Csa3G738990
Csa3G740090
Csa3G782760
Csa3G814370
Csa4G000540
Csa4G001820
Csa4G011690
Csa4G031040
Csa4G043840
Csa4G043840
Csa4G043840
Csa4G043840
Csa4G107390
Csa4G312860
Csa4G351100
Csa4G526050
Csa4G664250
Csa4G664370
Csa5G070180
Csa5G070180
Csa5G070180
Csa5G139240
Csa5G139240
Csa5G139840
Csa5G153070
Csa5G156190
Csa5G159600
Csa5G219380
Csa5G319920
Csa5G524850
Csa5G622680
Csa5G622680
Csa5G622720
Csa5G650530
Csa6G002890
Csa6G011670
Csa6G062300
Csa6G092590
Csa6G103530
Csa6G109640
Csa6G109640
Csa6G109640
Csa6G109640
Csa6G141390
Csa6G141390
Csa6G141390
Csa6G141390
Csa6G186380
Csa6G399770
Csa6G405890
Csa6G405890
Csa6G405890
Csa6G405890
Csa6G405940
Csa6G405940
Csa6G426360
Csa6G495630
Csa6G510860
Csa7G004700
Csa7G031530
Csa7G372340
Csa7G373500
Csa7G427100
Csa7G433170
Csa7G447050
CsaUNG031630
CsaUNG031630
